# Supplementary material for: Glioblastoma biomarkers in urinary extracellular vesicles reveal the potential for a ‘liquid gold’ biopsy
Source: Br J Cancer. 2024 Jan 11;130(5):836–51. doi: 10.1038/s41416-023-02548-9 (PMC10912426; doi:10.1038/s41416-023-02548-9)
Supplement: Supplementary file 2 — Supplementary Tables 2–5 [file 41416_2023_2548_MOESM2_ESM.xlsx]

## Sheet: Supplementary Table 2
TotalUrine-EVData (DIA-NN) with highlighted Top100 EV proteins
Protein.Group	UniProt IDs	Protein Accession	Gene Name	UG18-EV	UG19-EV	UG20-EV	UG22-EV	UG24-EV	UG26-EV	UG27-EV	UG28-EV	UG29-EV_20220902054055	UG30-EV	UG31-EV	UG42-EV_20220902130824	UG46-EV	UG48-EV	UG49-EV	UG52-EV	UG53-EV	UG56-EV	UG57-EV	UG60-EV	UG62-EV	UG63-EV	UG70-EV	UG71-EV	UG72-EV	UG73-EV	UG76-EV	UG77-EV	UG79-EV	UG82-EV	UG83-EV	UG87-EV	UG88-EV	UG91-EV	UG92-EV	UG93-EV	UH8-EV	UH9-EV	UH10-EV	UH11-EV	UH14-EV	UH16-EV	UH17-EV	UH18-EV	UH19-EV	UH20-EV
			COHORT	PRE		REC	PRE	PRE	PRE	POST	PRE	POST	PRE	POST	PRE	PRE	PRE	POST	PRE	POST	PRE		REC	PRE	POST	PRE	POST	PRE	REC	PRE		REC	POST	REC	REC	PRE	PRE	POST	REC	HC	HC	HC	HC	HC	HC	HC	HC	HC	HC
PepCal	PepCal	PepCal	PepCal	3713130000	547774000	750771000	483083000	1828720000	2302000000	973092000	6058290000	37867200000	684437000	1980140000	6699160000	361677000	864343000	270009000	719276000	1112910000	1521990000	3159980000	411864000	245182000	2871580000	797842000	454680000	338768000	562779000	439901000	383555000000	4519530000	528072000	174538000	2365490000	441059000	306145000	454306000	108301000	202773000	139879000	391063000	360672000	726803000	683639000	555823000	323900000	229447000	592565000
RRRRRsp|A0A1B0GTZ2|CC196_HUMAN	RRRRRsp|A0A1B0GTZ2	CC196_HUMAN	CCDC196		752307					8111940	247563			4726540		308241	217030			160356				1956270				1026420		87568.6				86043.6	563860				484341		432412	665883	506137	243232		1131130		1754570	2120140
RRRRRsp|O95396|MOCS3_HUMAN	RRRRRsp|O95396	MOCS3_HUMAN	MOCS3	208345	102718	351055	2448.76		168628			1509790			161604		3694180		247766		425008	1014220	45667.2						229474	273821	13385700
RRRRRsp|O95613|PCNT_HUMAN	RRRRRsp|O95613	PCNT_HUMAN	PCNT						142915		781857				979591		892297			26809											13284800						690353	117321		395294						612972	683726
RRRRRsp|P06753|TPM3_HUMAN	RRRRRsp|P06753	TPM3_HUMAN	TPM3	282140																				1257490																							241625
RRRRRsp|P12883|MYH7_HUMAN	RRRRRsp|P12883	MYH7_HUMAN	MYH7																																									42517.7
RRRRRsp|Q02952|AKA12_HUMAN	RRRRRsp|Q02952	AKA12_HUMAN	AKAP12																									839819												90374.6							22929.9
RRRRRsp|Q07864|DPOE1_HUMAN	RRRRRsp|Q07864	DPOE1_HUMAN	POLE							5216440									27341100	4091590				400724		62635.7				364854															13701300
RRRRRsp|Q13535|ATR_HUMAN	RRRRRsp|Q13535	ATR_HUMAN	ATR								86452.2					140618				17423.5			203225							176015				233022		459820		75934.4			67269.7		60424.9				114647	91540.7
RRRRRsp|Q7L0Y3|TM10C_HUMAN	RRRRRsp|Q7L0Y3	TM10C_HUMAN	TRMT10C	33052.7	226935	2070170		1058250						728251		1127770		598655		970536	2014550					266589		82225.9					1697890		2407710			381645	565972		1742460					1894190	1720590
RRRRRsp|Q7Z406|MYH14_HUMAN	RRRRRsp|Q7Z406	MYH14_HUMAN	MYH14		2071450								415016		237420		1128690			1589340								1487420										1161790			3918570		1087060
RRRRRsp|Q8IVF4|DYH10_HUMAN	RRRRRsp|Q8IVF4	DYH10_HUMAN	DNAH10			878088					596535					658279	336700					1047420						360330	583244	606509	135296000			426970				654878		2320970	1746390						1275580	760078
RRRRRsp|Q8N1I8|CAAS1_HUMAN	RRRRRsp|Q8N1I8	CAAS1_HUMAN	CACTIN-AS1		150707														310879											1100100							110042		121564									86630.2
RRRRRsp|Q8TE73|DYH5_HUMAN	RRRRRsp|Q8TE73	DYH5_HUMAN	DNAH5		2714540		34145300	107079			1072310				69065.8	2764840	168508		885077	315050			1143350	1474540	853319		1783370	3255700	2501030	2595500			1204310	960140					2194540	737140			1868810			894124		1360930	619470
RRRRRsp|Q8WZ42|TITIN_HUMAN	RRRRRsp|Q8WZ42	TITIN_HUMAN	TTN	3199980	3211390	3494770	4306170	2356820	6756920	7258860	2178120	9871180	1594320	3758270	29959400	2576710	4020920	2361420	6817930	917920	271582	1913020	3047270	5122160	1346850	1895820	9046950	9486150	5962390	3983870	507964000	1721080	3215260	2062580	4869860	1280640	4682460	1911300	2475220	1699830	4335040	3045520	1605210	1458250	926615	18624600	6901630	16976900	17428100
RRRRRsp|Q9BZF9|UACA_HUMAN	RRRRRsp|Q9BZF9	UACA_HUMAN	UACA	54581.5	872417	1613990	513280	508998	2978840		440228		1171180	1279390		1555100	115858	1555260	1337220	623370	1395810		1825200	1020630		1733180	2108410	2083350	1682080	571256			1511190	1073380	445399	809523	1244880	1109440	2127530	2881590	1480380	1496790	740473	2320290	1939680	3508720	1495800	2007170	1596930
RRRRRsp|Q9NYQ8|FAT2_HUMAN	RRRRRsp|Q9NYQ8	FAT2_HUMAN	FAT2		21079.1					115730																	330921										22604.4	6319.35
RRRRRsp|Q9P2M7|CING_HUMAN	RRRRRsp|Q9P2M7	CING_HUMAN	CGN				172093			2423520										2189950			90252.2		107017			711929						579887					74426.9	75082.6						88384.4
RRRRRsp|Q9UPN4|CP131_HUMAN	RRRRRsp|Q9UPN4	CP131_HUMAN	CEP131												128985
sp|A0A075B6H9|LV469_HUMAN	A0A075B6H9	LV469_HUMAN	IGLV4-69		1347000	772921	3372660	402254	1555000	1291780			674359	1633880	4008520	793875		135846	1512620	62740.1	885225		542902	2225940	2380700		550877	498194	4782520	306721		375043	838553	193641	296267	976976	179410	205189	708782	94966.2	374538	608199	278907	540351	2195630	226452	414083	339510	309787
sp|A0A075B6I0|LV861_HUMAN	A0A075B6I0	LV861_HUMAN	IGLV8-61	3583300	4064440	538901	24788100	1833850	2498030		1055380		2442670				871262	200463	2777190	578182	2141070	10411000	3952690	1007500				719348	16778500	300653			2994520	1770830	2059280	3148970	3470180	2212260	822810	142280	1276370	410937	812309	985709	3872290	2104310	1282970	1922890	2208000
sp|A0A075B6I1|LV460_HUMAN	A0A075B6I1	LV460_HUMAN	IGLV4-60		43250.5					664833																														675254	6577020	853896						21346.8
sp|A0A075B6I4|LVX54_HUMAN	A0A075B6I4	LVX54_HUMAN	IGLV10-54	8083120	4790720	1360400			1786520				772205	634489									1642550	570111				394177						341419	2084780	439587	753530	753020	111628	89710.2	1017830	96942.2	408833	266009	740688			208676	389760
sp|A0A075B6I9|LV746_HUMAN	A0A075B6I9	LV746_HUMAN	IGLV7-46				552712									411998													840366							226141						1349970
sp|A0A075B6K4|LV310_HUMAN	A0A075B6K4	LV310_HUMAN	IGLV3-10	2378500	2093930	928849	2802510	268928	1110410	580732	1448590		326052	452780		127667	31049.4	179849	762920	167288	2181280	297310	1083290	2322530	869617		1040940	724488	5586170	128689			1004840	525819	3336540	503974	432122	156442	1072240	45677.1	712525	1797440	403732	1026480	2495330	991486	520394	2381890	763808
sp|A0A0A0MS15|HV349_HUMAN	A0A0A0MS15	HV349_HUMAN	IGHV3-49			98278.6	3411390									146890		25641.2	119658	43712.1	116311		274033	877886		36384.1	701858	87413	3313330				236672	49340.8	127050	284725	184223		224568		71565.7	70753	108541	477303	1207940	176181	126820	427500	302916
sp|A0A0A0MT36|KVD21_HUMAN	A0A0A0MT36	KVD21_HUMAN	IGKV6D-21		346950		214463	154510	347283							55711.8			134293		91828.8			118243				1139140	1274820				184649			73162	9366.31		151990			246350			612938	191782	57189.4	141670	194285
sp|A0A0B4J1V0|HV315_HUMAN	A0A0B4J1V0	HV315_HUMAN	IGHV3-15	2416070	3468400	2407090	11782900	1538650	1640000	77956.2	4257490	363143	1467990	3278770	5224460	1805270		471588	2535920	306526	4264850	3032530	2909580	3026730	5023850	2622670	2404570	1490670	26065600	813137		691287	2911570	1124040	5212000	2674050	917305	492965	2642720	236806	1209420	1369270	1553220	1882420	6262150	1637830	641373	4478340	4464320
sp|A0A0B4J1X5|HV374_HUMAN	A0A0B4J1X5	HV374_HUMAN	IGHV3-74				5090150				1832530		1444350			3194780			2365960				2251770	2101700			609235	990365	25530900	726786			2204640	1002140	3686570	2040530	1549670		1010870		970105	2190790		2609030	7385080		654081	2050450	1744630
sp|A0A0B4J1Y8|LV949_HUMAN	A0A0B4J1Y8	LV949_HUMAN	IGLV9-49																					177713					1086950				130463						170759		161051
sp|A0A0B4J1Y9|HV372_HUMAN	A0A0B4J1Y9	HV372_HUMAN	IGHV3-72	770235	1559560	1129560	8764820	198595	1439040	627671	450837		2226220	4548780		3907820		69791.2	6046800	423796	3321980	355810	3211040	2160710	1305600		1920970	586098	12052100	558513			3090090	1045150	3699370	4384070	479117	307045	942499	128304	1194870	2250660	605172	2494560	2832790	923203	879224	1552580	5233450
sp|A0A0C4DH25|KVD20_HUMAN	A0A0C4DH25	KVD20_HUMAN	IGKV3D-20		2741520		21312400	2308060	1455430	2918890	1446770		1539440	6097800	850459	4953020		108951	2652170	570619	600217		1969790	5289750	605750	1359560	8659110	3304340	25362800	497986		449178	2391510	410353	5116410	1520000	2943100	2562960	1843810	377231	794129		1169640			94506.2		1184030
sp|A0A0C4DH31|HV118_HUMAN	A0A0C4DH31	HV118_HUMAN	IGHV1-18		2817620	3524930	35865900	665275		1808650	1868840		1330140	2109880		3950220		508739	2310930	316660		3642890	3103250	9666860	6124990		5457910	2679140	41146300	656990		84961.3	4452450	1448520	6124860	4579660	2351550	1250020	7209430	143797	1496190	1216110	1115170	5230390	14355100	3027410	947200	2745970	1061670
sp|A0A0C4DH34|HV428_HUMAN	A0A0C4DH34	HV428_HUMAN	IGHV4-28	29427700	378080	289247	762365	192995	227947				418363	4203080		331671	129964		539564	59799.3	467112		372856	696051				379978	6259290				576899		802047	575537	272500	245322	463932		126188	230409		543511	1159850	316359	169449	223177	1755790
sp|A0A0C4DH35|HV335_HUMAN	A0A0C4DH35	HV335_HUMAN	IGHV3-35	431239	1086840	1168000	11247300	297472	379529		87519		1160580	1217320		2387760		59479.4	919233	50802.8	1547750		1516770	1746360	314531	423203	391701	769066	18467100	303370			1594010	639865	2809440	1903170	692631	174260	709118	57242	475546	1022230	625010	777125	4309530	1788840	536494	1597990	1154670
sp|A0A0C4DH38|HV551_HUMAN	A0A0C4DH38	HV551_HUMAN	IGHV5-51		269095	278959	1350460	408774	184717	493987	37072.7		132170		722097	145374			246502		2437460		243600	650850				175668	631898				405205	272857	998888	262014	42628.5	54726.1	127569		132851	88032.9		339887	602626	155464	129337	306593	303974
sp|A0A0C4DH68|KV224_HUMAN	A0A0C4DH68	KV224_HUMAN	IGKV2-24	18387800	15189200	2411090	8827310	5616290	10122100	6365010	34487000		6220580	7567120		6623550		545930	2399010	1069470	12163200		5885190	5601260	10878100		4086980	1771390	87620300	921197	341845		8622140	1431830	10914700	7570720	5152850	4440460	1835170	441046	1845950	5078990	4635940	2029650	15318800	3051620	1067860	3824480	3902870
sp|A0A0C4DH69|KV109_HUMAN	A0A0C4DH69	KV109_HUMAN	IGKV1-9				553924																	562002					1318970							115716			66697						211526
sp|A0A0U1RRL7|MMPOS_HUMAN	A0A0U1RRL7	MMPOS_HUMAN	MMP24OS		85239.5													119648						47459.2				23999.5									109376	84153.8	153332	110942	70598.2
sp|A0A494C0N9|F246B_HUMAN	A0A494C0N9	F246B_HUMAN	FAM246B						35483.6	1282240											24935500		17197100											64385.8					57089.4			6614800
sp|A0AVF1|IFT56_HUMAN	A0AVF1	IFT56_HUMAN	TTC26		33816.6	33919																												20644.5	62499.6	31288.1	10848.5	22002.2		4381.37								11662.5
sp|A0AVT1|UBA6_HUMAN	A0AVT1	UBA6_HUMAN	UBA6	1895350	2235910		1791760	289630	539076	5464820	1682530		1269650	434779	268839000	1895040	2803010	1108370	1321530	1658450		519410	1265910	1266670	331296	761656	1732710	2136790	1785280	2158150		1078420	732400	764500	979249	893424	1784880	849135	1417900	769189	567015	1453940	691332	631034	710740	801801	870259	1121860	520635
sp|A0FGR8|ESYT2_HUMAN	A0FGR8	ESYT2_HUMAN	ESYT2		591698					2592900		5594440	36667700		845312			118597		2488130					406658	153370	449661	264329	29751100	114000	12005300	1248310	766763			31258600		558596	458772	643463	135880	8104390
sp|A0MZ66|SHOT1_HUMAN	A0MZ66	SHOT1_HUMAN	SHTN1	33377400	12919600	20931500	13268800	19547200	7888470	15559800	18479000	8795400	16918600	16375000	34299900	7773400	21048300	10541200	15337100	19990300	44705600		10462200	20286000	13193000	28687600	9542740	9768170	5495450	7475700	44160100	6217500	18235500	10676900	13889700	12289600	12261700	16704200	9818650	4976640	15575600	20767000	11853500	17804400	26468100	29583700	14627900	16936000	34755900
sp|A1A4S6|RHG10_HUMAN	A1A4S6	RHG10_HUMAN	ARHGAP10		189348		275779						455468	1521110		266775		99340.6										1064630		37610.4		57405.3		334285			144227		186362	511662	6292.88					270156
sp|A1A5C7|S22AN_HUMAN	A1A5C7	S22AN_HUMAN	SLC22A23							949198							1118590	1282250	116569	585769				650310					78047.7							53666.3	52035.2		47296.9	4939.57		454162					95435.1	195454
sp|A1IGU5|ARH37_HUMAN	A1IGU5	ARH37_HUMAN	ARHGEF37	207885	1170930	23084500	9166030	27255500		326561	93167	978939	28920700	20241400		4155880	4175290	19036500	20134300	15327600		433475	21810800	7251700		15656500	22333400	8185100	13069100	5960100		65348100	10801700	7547320	50807800	21307600	8588870	8136050	18223400	20734100	1372420	23844500	9833930	88873800	21085900	41808200	21732600	14471500	41088100
sp|A1L0T0|HACL2_HUMAN	A1L0T0	HACL2_HUMAN	ILVBL	266426	3849890			19623400			676673		810130	1797130	190004	3411730		2969430	4246960	1931400		612667				413510	2076710	1246520	5416660	576685			7506210			1539620	1147880	3574390	4700020		4208970		5118370		4053280		4506150	2981610
sp|A1L170|CA226_HUMAN	A1L170	CA226_HUMAN	C1orf226	117947				387822									54580.3	70056.3						157705									397472					210476		170678	188031		203742
sp|A1L4H1|SRCRL_HUMAN	A1L4H1	SRCRL_HUMAN	SSC5D	215050						537939							132064			45144.5				1061390					1324440						3945290	754605						840453					101471
sp|A1X283|SPD2B_HUMAN	A1X283	SPD2B_HUMAN	SH3PXD2B	48681.5					5969240		21382800	7021750					109782	3026570	4259270		305629											126304						69105.9					3622810		1950300				2895970
sp|A1Z1Q3|MACD2_HUMAN	A1Z1Q3	MACD2_HUMAN	MACROD2
sp|A2RRP1|NBAS_HUMAN	A2RRP1	NBAS_HUMAN	NBAS		166165	1277110	526190	2240600		1885660	511739	77967.7	2079650	7441950	251561	6169410			286589	1025480	1902290	450614	570234		724544			2349330	1514550					1976260	841418		4520170		1105320	1111000	1703640		1001050	8731740					2536720
sp|A2RTX5|SYTC2_HUMAN	A2RTX5	SYTC2_HUMAN	TARS3
sp|A2RU67|F234B_HUMAN	A2RU67	F234B_HUMAN	FAM234B			906386					145204				764198			44049.6		718736			113570						155953		1250770					406813			936980		23200.3	145815	22089.6
sp|A2RUR9|C144A_HUMAN	A2RUR9	C144A_HUMAN	CCDC144A			1458210								1054130									15614.6																656799	304182	106749		39723				40876.1
sp|A2RUS2|DEND3_HUMAN	A2RUS2	DEND3_HUMAN	DENND3		10286.6													20244.6		10024.9		21125.3		12998.5				11418.1	21460.9	12525				33598.8		44475.6	60885.8		35273.9	13938.6	16238.6	31595	14535			28308.1	28857	36443.1	5806.45
sp|A3KMH1|VWA8_HUMAN	A3KMH1	VWA8_HUMAN	VWA8	1227200	1134200		3798380		615884		7637960		1919490			104737		530656	1371870	2440660	2921180		201606	1975980		6214950	1051760	1065760			282071000		1137070	123139	1031380		64407.2		48057.4	1828680	325907		587338		318549
sp|A3KN83|SBNO1_HUMAN	A3KN83	SBNO1_HUMAN	SBNO1		74816.1								119357			119698		24557.6				3931050												41518															50997.7
sp|A4D1P6|WDR91_HUMAN	A4D1P6	WDR91_HUMAN	WDR91		397466	298300	177430	194718	368763				316267			157668	165491	251078	166534	131400	467727		452704	225219		165454	264165	469486	117834	381767			252957	768858	119769	631078	426899	226635	234525	51165.9	180539	363226	257118	177375	68852.9	95856.9	381580	296759	206225
sp|A4D1U4|DEN11_HUMAN	A4D1U4	DEN11_HUMAN	DENND11								56247.7																					16057.4		66450.3
sp|A5A3E0|POTEF_HUMAN	A5A3E0	POTEF_HUMAN	POTEF		608458		1650340						510878	437181		203671		618612	459785	298185			909826	297909	105253	123289	2434560	920447	436854	551598			208846	920457	467848	2186700	255014	181814	1375080	515615	659895	430133	669569	652638		872745	621715	696323	333633
sp|A5PLN9|TPC13_HUMAN	A5PLN9	TPC13_HUMAN	TRAPPC13	30891.5			376925				448500								478936	232083	684882				58829.6					506200	3991170	1087150							58230.4										690766
sp|A5YKK6|CNOT1_HUMAN	A5YKK6	CNOT1_HUMAN	CNOT1	551423	129826	28751.8	867698	63036.9		2622810	506712			6787.78		121537	43282	17982.4				381361	580058	157065	225767	115625	3747450	127561	12221.8	124126	14604600			16739.7	127693	79620.6	55670.4	79350.9	161692	31565.9	17052.3	1527670	15702.4					51982.7
sp|A5YM72|CRNS1_HUMAN	A5YM72	CRNS1_HUMAN	CARNS1							7763470	4093520
sp|A6NC98|CC88B_HUMAN	A6NC98	CC88B_HUMAN	CCDC88B										7419900	27417500	461411			69979	43953.5															44431.2								20780.9				26962.6
sp|A6NCL7|AN33B_HUMAN	A6NCL7	AN33B_HUMAN	ANKRD33B		462521		388777			537613						149507		3333810	213311	491552		149262	1383480	107935		126425					11832200	53227.6	167709	67432.1		120298	5441.99	176680			77984.7	270639	2986160	236313		5218000
sp|A6NCS6|CB072_HUMAN	A6NCS6	CB072_HUMAN	C2orf72			170237				7402000			3264210										1671510												45072.3							1716610		114257				3186080	392303
sp|A6NDB9|PALM3_HUMAN	A6NDB9	PALM3_HUMAN	PALM3		484821	180857	53832.5	183736		306206	294275		121064	194243		155079		137309	181131				95267.9	171866	195310	138399	202030	222060	42455.8	103722			194434	129987		88848.8	161401	106717	597752	153765	157051	36525.4	133555	100738	93384.6	164882	136072	113928	195169
sp|A6NDG6|PGP_HUMAN	A6NDG6	PGP_HUMAN	PGP	225917	752435	686734	156737	617251	951456	638571	208155		1796230	1427740		1608880	573454	823527	511743	411661		694913	592444	437366		136774	1590170	755924	1032010	786312	27409400		594021	366900		103953	258107	579247	1458400	733279	863239	742526	519765	690844	1238590	777724	617082	799196	784220
sp|A6NDU8|RIMC1_HUMAN	A6NDU8	RIMC1_HUMAN	RIMOC1		62659				27994.3	135211							132939	76486.4						19746.7				69091.5		68824.2				52331.2			48471.7	58838.2	90979.3	100867	19944.5			279035
sp|A6NFQ2|TCAF2_HUMAN	A6NFQ2	TCAF2_HUMAN	TCAF2		289712								143380			145646	19541.3	132012	181814	70077			221473	186840				217960		314533			128245				171369	62608.4	468274	80777.8	72781.8		97437.3					157910
sp|A6NGB9|WIPF3_HUMAN	A6NGB9	WIPF3_HUMAN	WIPF3				112463							178487	4095470						237823									32054.3				36786.4							10203
sp|A6NHR9|SMHD1_HUMAN	A6NHR9	SMHD1_HUMAN	SMCHD1	211519		6053910	413066	2930590					4030350			990468	24089.6	619864		2461830		5567750	4008030		147530	520795		49259800	752736	357580	7672980		1413010	1448690	1508210		1218140	1241360	549551	949193	2082190	64622.8	2416720	18232700	3417100	6643190	2674010		998799
sp|A6NIH7|U119B_HUMAN	A6NIH7	U119B_HUMAN	UNC119B				70371.1											90735.1						100750				82256.8						105881			115232	28104.6	116640	105986	113210	183076	93143.3				138253	178900
sp|A6NKF7|TM88B_HUMAN	A6NKF7	TM88B_HUMAN	TMEM88B	1810750000												322592000	211776000		1513630000	365406000																								407085000
sp|A6NLU5|VTM2B_HUMAN	A6NLU5	VTM2B_HUMAN	VSTM2B							616693000					138584					11607600							33165700											17504600		377844
sp|A6QL63|BTBDB_HUMAN	A6QL63	BTBDB_HUMAN	ABTB3		1013100	739113												393366						308071									951940			592546				945239	685983		919131				747626	691324
sp|A6XGL0|YJEN3_HUMAN	A6XGL0	YJEN3_HUMAN	YJEFN3
sp|A6ZKI3|RTL8C_HUMAN	A6ZKI3	RTL8C_HUMAN	RTL8C													116896	591275	14617.2						119858										35534.1			150563	22143.1	74116	75266.9	52860.6						28724.5	195121
sp|A7E2V4|ZSWM8_HUMAN	A7E2V4	ZSWM8_HUMAN	ZSWIM8				52101.7				2952610				1946550	258011	335361	36769.3		424790			128813					155539				63385.3	116231			372060	1283560	1494160					1050690		90308.9	1138160
sp|A7E2Y1|MYH7B_HUMAN	A7E2Y1	MYH7B_HUMAN	MYH7B		337158		409344	1325760	474419	166378	2313660	90294200	292678	1798890	3686910	1079140	652366	124975	150247					478808		273819	403398	69445.8		117392	134570000					186108	399601		2079570	885501	191167	938706	168873	1869290					587311
sp|A7KAX9|RHG32_HUMAN	A7KAX9	RHG32_HUMAN	ARHGAP32		427739		140507	105275			10571700	1005400					160885	324546			2367300			156914		478107		77597.3		408172			116642	695048	117195	289878	326333	510395	363842	170044			9696.98			386790	116804
sp|A7MBM2|DISP2_HUMAN	A7MBM2	DISP2_HUMAN	DISP2			10172.7	48721.1			385785												77957.5	324035				330985		1261710	25120.6				154629					457813							28377.8			33689.9
sp|A8K855|EFCB7_HUMAN	A8K855	EFCB7_HUMAN	EFCAB7					28473.9																		591187	592663									117806				214281	408886		475310	279414
sp|A8MVW0|F1712_HUMAN	A8MVW0	F1712_HUMAN	FAM171A2																									281696								70415.6	42502.7											276662
sp|A8MWY0|ELAP2_HUMAN	A8MWY0	ELAP2_HUMAN	ELAPOR2		261013				4168140	456885				702801					228346			179565				1941420	1116660				261982000			109876		1766850		148586	348362		85042.2		78163.4		525475				191185
sp|A8MXV4|NUD19_HUMAN	A8MXV4	NUD19_HUMAN	NUDT19				34595.4										11717.6			95565.5							75454.9	6271.63	171727	13521							150113		20048.1			318078		679197
sp|B0I1T2|MYO1G_HUMAN	B0I1T2	MYO1G_HUMAN	MYO1G		3172940		3677280		1413120				1102500	1364980		740059					6221730			588901	646427		5685050		945450	35677				628640			309758	195028				1139580					1412060
sp|B2RTY4|MYO9A_HUMAN	B2RTY4	MYO9A_HUMAN	MYO9A																		346485					105484															167102		79923.9					6109.75
sp|B2RUZ4|SMIM1_HUMAN	B2RUZ4	SMIM1_HUMAN	SMIM1	839952	806071	1173890	2145570	646879	1132530		1296970		1201930	833636		1077940	568512	908123	1361040	1120680	1205340		1592010	1292120	504931	916806	892297	1445370	611340	1152860			1328920	2461350	1524430	1668970	3002770	2721670	680227	362456	728434	1561760	1692650	1869310	851742	1259200	1146210	1550040	1748750
sp|B4DS77|SHSA9_HUMAN	B4DS77	SHSA9_HUMAN	SHISA9										102887			6116760	2266950			98443.1			3939380											672326				417830								1432600
sp|B4DXR9|ZN732_HUMAN	B4DXR9	ZN732_HUMAN	ZNF732				61565.2	179229	41243.8				674903											1380450		1322890					1851350		446849	2173160		2674710	1421080	1601080	2137120		900047	1965200	453428					945821
sp|B7ZBB8|PP13G_HUMAN	B7ZBB8	PP13G_HUMAN	PPP1R3G
sp|C9JLW8|MCRI1_HUMAN	C9JLW8	MCRI1_HUMAN	MCRIP1			3144970										106348	81457.8		226753				75002.2							77823.2			497504												1402760	731037	648772
sp|C9JTQ0|ANR63_HUMAN	C9JTQ0	ANR63_HUMAN	ANKRD63																					65097.4										321894						1066030	74667.2
sp|E9PAV3|NACAM_HUMAN	E9PAV3	NACAM_HUMAN	NACA	410889	1281190	1519020				5958420	1463940		358631		1148640	288973	5868300	483682	381624	27475.5	1887400	10606800	151905			168595	595455	193656	8800910	1511070	24681800			5690450	151586		520849	1135590	146994	324403		2538070				1256540		1050570
sp|E9PRG8|CK098_HUMAN	E9PRG8	CK098_HUMAN	C11orf98		31522.6	1337220					5132060				103614							1256020								40857		19082300							33348.6
sp|L0R6Q1|S35U4_HUMAN	L0R6Q1	S35U4_HUMAN	SLC35A4		70526.5																		67789.1			103500	383695	265755	38658.8	229106				168158	199487	420670	392856		79321.1			229986					81290.7	39443.1
sp|O00115|DNS2A_HUMAN	O00115	DNS2A_HUMAN	DNASE2		888606	814611	622742	640964			362763		605591			1577920	435054	242058	713952	310435	762330	2195690	318105	256256				613490	3277540	1147590		542537	286013	369849	1679370	634892	102300	225559	775490	49118.9	206825	1476770	192132	551280	887686	341061	233815	389865	372856
sp|O00116|ADAS_HUMAN	O00116	ADAS_HUMAN	AGPS		1688490		43248900	933764	62161.7	51233.9	197018		218839	2899780		238053	72774.4	569813		305395		11817500		907861			5507650	2473790	2364720	219521			919130	300893			714124	171331	2743970	484676	1783110	561205	418510	1715280	315446	437120	54436.9	888513
sp|O00139|KIF2A_HUMAN	O00139	KIF2A_HUMAN	KIF2A	54922.4	223281	1140240	338220	358530	68898.1	127863	80603.1		514760	360553		158308	1441470	353994	382961	1140880			193009	880236		217805	635667	107131	217173	311771			210748	128308		205057	172463	137842	294978	352653	250788	606715	312613		241324	380518	253488	398888	1353220
sp|O00142|KITM_HUMAN	O00142	KITM_HUMAN	TK2										40124.5					3723.16	80821					14214.9						58372.7							674433		48862.4	49551	33985.6		16389.4					28746.3
sp|O00151|PDLI1_HUMAN	O00151	PDLI1_HUMAN	PDLIM1	133234				646758			29867.4		201271			220673		161275		800136				408183						81285.5		597040					87918.1			136470	103799				345209			414312	702392
sp|O00154|BACH_HUMAN	O00154	BACH_HUMAN	ACOT7				40717.3						2544240			11608.6						2176720	7131170	6702.08		38490700	30781100									5045180	4005550		30939.7	35386800				1758160	1841.54
sp|O00159|MYO1C_HUMAN	O00159	MYO1C_HUMAN	MYO1C	9566340	13831700	12635700	16922800	21603800	3322310	930943	16311300	4428560	13360200	23329700	23111900	12706900	7456320	26425000	11608200	11374000	11387500	22026400	13547200	10887800	11351000	14389000	10923300	9557890	7534460	8395290		11882000	19615200	8837500	8120080	7158790	15466200	9186880	15737800	33096900	17649500	8134680	14233800	14882600	20738200	17180600	22362900	16711200	14650000
sp|O00160|MYO1F_HUMAN	O00160	MYO1F_HUMAN	MYO1F				1984320	157470								47977.4		248309	132003				382961						6059360	49872.6			221144	2344.98				29889.9	254059	140549	122175		98570.4		1313580		320651	142407	2360090
sp|O00161|SNP23_HUMAN	O00161	SNP23_HUMAN	SNAP23	3758190	9027610	9935970	6534070	20423200	3737010	1216560	9127970	2803700	8305020	7678970	35562900	6985020	8761340	13266500	10513700	8825750	7781970	6720960	7836770	8161150	4782880	9130210	5570040	5862940	6954740	5027270	8386390000	15527300	11333500	8055110	5945960	6161600	8530380	8421820	6567750	11730100	8891140	4757460	10685600	7304020	8659740	9251060	10379600	8736970	7552200
sp|O00168|PLM_HUMAN	O00168	PLM_HUMAN	FXYD1		870227		2123840		725962				1430290					454688											985870	694661				484025			1700720		221994	362594	626438		120778					607992
sp|O00170|AIP_HUMAN	O00170	AIP_HUMAN	AIP		443727	198912	423217	607194					325921			298600	994669	207198	475155	459775	39015.2	340545	698710	374973		668193	531924	478891	230516	519997			179011	531545		555825	582717	328852	470146	464124	358782	380314	366258	254644	281059	258610	340998	424562	216039
sp|O00178|GTPB1_HUMAN	O00178	GTPB1_HUMAN	GTPBP1		157531		209224	35031								228090	185548	87008.7	255512				75203.1	141799		87626.2	194916	136070		229233				68229.3	300026	109488	167816	142065	183143	129411	46166.6	152859	56836	37808.1				117504
sp|O00182|LEG9_HUMAN	O00182	LEG9_HUMAN	LGALS9	99272	411251	2107640	403265	967101	737256	194370	745603	651543000	2540610	2370320		1351280	89548.2	322262	2487580	180909	1670230		2952930	781009	384140	1348970	10722600	1765490	6684370	275036		430509	381742	679734	2541890	6619750	733565	183267	1120600	186025	550367	1531860	971888	2519710	7716800	861474	1321510	738888	2072250
sp|O00186|STXB3_HUMAN	O00186	STXB3_HUMAN	STXBP3	153810	1476710	424976	1170030	893361	220918		296151		590411	467404		675593	449259	583184	693146	339258	247084		610009	584765	359701	450753	650654	592881	467790	1114820	13966200	2487140	335247	793124	276882	420355	1119920	2131000	673036	443475	586239	286503	563431	662121	274238	376621	383342	806532	445084
sp|O00187|MASP2_HUMAN	O00187	MASP2_HUMAN	MASP2	3366790	3272180	29195400	11448100	55817500	300818000	4267780	68791400	39673500	72176800	33967000		34993700	2030410	428173	610383000	6852690	1006490	6542990	64763400	8486070	12067500	348089000	667594000	16543500	11606900	12080200		1023750	1151920	13241800	63595100	328948000	60795100	12169000	20471300	889503	2416460	32806400	63695400	4981220	197381000	64054600	19694200	6172660	10032400
sp|O00189|AP4M1_HUMAN	O00189	AP4M1_HUMAN	AP4M1			1148260							156209																									280134						1164600
sp|O00192|ARVC_HUMAN	O00192	ARVC_HUMAN	ARVCF													75372.8																					81612.1
sp|O00193|SMAP_HUMAN	O00193	SMAP_HUMAN	SMAP			18785.2														155108			56040.3												89099.5
sp|O00194|RB27B_HUMAN	O00194	RB27B_HUMAN	RAB27B	1918420	5043880	1089560	1487440	5201160	4351430	200793000	2735870		1912100	1814690	3842610	1364450	20262300	7086900	10311800	48467400	1255530	5937030	1579250	18104400	2888080	905513	1009310	1578330	5085700	5087990	8821690	2524110	3595480	1804820		2604280	6783540	2751730	4775480	3659960	1006940	31331600	1371810	3774560	7766730	3080190	9669240	10383700	1120190
sp|O00203|AP3B1_HUMAN	O00203	AP3B1_HUMAN	AP3B1	2992850	857030	3125780	259665	346383	319286		7243040				11549700	448316	1309930	316973	880374	994064	2781720	362126	700948	640156		674021	742530	1090060	820704	807233	50273900		329870	773272		693899	1652230	458589	1278750	286459	208007	1070390	182038	2894280	297609		446942	714881	475513
sp|O00213|APBB1_HUMAN	O00213	APBB1_HUMAN	APBB1						2394020		15727700	2490360					70893.3		63304400							12257.9				1684800			43881200										183495
sp|O00214|LEG8_HUMAN	O00214	LEG8_HUMAN	LGALS8	2875150	1415690	1890100	1125970	4926950	1205510		1471240		1763770	1133760	1807560	1152010	630559	1814150	1433450	693515	1371200	519096	1501750	1082660	1405840	1294940	779970	759488	1186180	1136860		1664100	2337380	1172350	968861	1695350	1981920	1730900	1924610	1406510	1536320	659155	1778690	1717840	2716420	995911	1519130	1114400	1917430
sp|O00217|NDUS8_HUMAN	O00217	NDUS8_HUMAN	NDUFS8		92717.9	59183.7											82940.2									1282270	1347990			178775							73519.2		276275		2522290	260565	476858				107557		12048.2
sp|O00231|PSD11_HUMAN	O00231	PSD11_HUMAN	PSMD11		585614	342287	465576	437289	727242	1904480	384004	88770900	375567	336778		486959	826972	216408	676265	813982	4896610	808185	911660	550320		717022	1093620	1471120	602179	906718	12721100	1186050	108637	912099	425469	965270	486658	342107	1908050	150204	217477	929001	333424	327178	234386	295961	364785	552596
sp|O00232|PSD12_HUMAN	O00232	PSD12_HUMAN	PSMD12		450729	100090	242491	210684	277261	2045770	2018380		172492			306554	469124	161113	550887	483921		364301	572810	439549		580012	675336	810375	504245	625691			90320.9	581001	173455	604891	443857	164440	1480150	61472.1	149838	438181	169496	97967.2	70722	104694	236785	322930	115292
sp|O00233|PSMD9_HUMAN	O00233	PSMD9_HUMAN	PSMD9	68279.3	523971	484270	530391	881464					518122	232632		618504	452312	739155	607963	622123	564177		596956	530695		192160	269522	817691	437436	533594			709758	928981		502469	539089	878044	662313	446193	733948	563519	910835	732792	578450	739040	723538	715478	669109
sp|O00244|ATOX1_HUMAN	O00244	ATOX1_HUMAN	ATOX1		122000	358238	354739	221733					291118	368496		446063	162040	318900	223568	93183.5	181393		217872	259042	110321	279872	70968.4	191931	209809	300494			369263	439864		300650	175671	300617	175239	649818	578268	452567	381982	455630	248970	406098	527984	461522	326012
sp|O00255|MEN1_HUMAN	O00255	MEN1_HUMAN	MEN1	241429																																			2310000		20659.8
sp|O00264|PGRC1_HUMAN	O00264	PGRC1_HUMAN	PGRMC1		374694									484069	374039					82542.6					56755.7	331481	2319610	367921		152676		238241			55733.2	74382.7	122033	36796.8	413688	46627.6	48716.3	184099				68265
sp|O00267|SPT5H_HUMAN	O00267	SPT5H_HUMAN	SUPT5H							82731.2		393231										166969
sp|O00268|TAF4_HUMAN	O00268	TAF4_HUMAN	TAF4				457011				475558			3104470			283185						190240								8204830			95717.6	26533700	8062040			2448560	294404				617349
sp|O00273|DFFA_HUMAN	O00273	DFFA_HUMAN	DFFA				65546.5									62814.8	38156.4	25200.4		52359			5968.41	50494.3									13922.8	38296		13328.6	22119.8	22726	56752.1	26196.4	60990.4	14528.8					27292.2	38176.3
sp|O00291|HIP1_HUMAN	O00291	HIP1_HUMAN	HIP1						1518920	84503.2		34474900	1483630			180667	3101400							61131.5	19806		184395	1273470		119883	949892	10863600	934201			141400	57987.7	174719	91719.7	117477	176464		93957.7						539878
sp|O00299|CLIC1_HUMAN	O00299	CLIC1_HUMAN	CLIC1	11704200	29982400	16845100	29794800	19728700	6484640	22784700	26258700	18453900	25704200	19662600	11202300	27862300	26306200	41256700	24521500	37826600	21198000	33234700	19224000	21250100	22812800	28132000	32965500	20190900	21499200	27021500		8606680	27123500	24451100	13589600	22590100	18443900	22485700	21440400	45465400	31407200	24836400	26230200	25634800	21399200	37021600	30207400	38647400	25066600
sp|O00303|EIF3F_HUMAN	O00303	EIF3F_HUMAN	EIF3F		264890		87835.4	38037.4								99148.5	74448.9	64623.3	83973.7				104447	136435		230139	183521	331501	116443	193310				80335.7		292761	183734	45132.6	626797	56073	59649.7	133197						105465
sp|O00308|WWP2_HUMAN	O00308	WWP2_HUMAN	WWP2		259041	254263	137457	539897					187799			253817	232535	287366	289384	168323	350581		285686	280953				172902	147486	133177			222258	220749		143685	301150	273319	262410	313333	281833	225300	370060	163524	392236	333300	328742	276624
sp|O00329|PK3CD_HUMAN	O00329	PK3CD_HUMAN	PIK3CD									3888920
sp|O00330|ODPX_HUMAN	O00330	ODPX_HUMAN	PDHX		31991.6	2128950			756863							1180110			716982								86741.5	36283.3		40265.3																21366200
sp|O00339|MATN2_HUMAN	O00339	MATN2_HUMAN	MATN2					470292															1016290													1401510	104476							5632200
sp|O00391|QSOX1_HUMAN	O00391	QSOX1_HUMAN	QSOX1	219047	987958	796619	428551	1277710	699950	1024380	1377800		797467	2832700	15275800	1657960	534453	326229	1364720	133759	3353640		550304	753318			3499660	1787750	17817000	330431		490394	413334	35209.8	2734340	1103940	297002	606758	290859		894028	1253200	589531	1036560	8780090	639712	712957	483699	1096590
sp|O00399|DCTN6_HUMAN	O00399	DCTN6_HUMAN	DCTN6		480354		353182			476967	13057800					252445		132989		319306		2316880				4727970			116167	406578			282373	264567				199365		208695	320911		311822				214626	409283
sp|O00400|ACATN_HUMAN	O00400	ACATN_HUMAN	SLC33A1		40530.1				472035	39498.6		1312250					49241.9											178245		48913.6					79741.8	231960			27297.9									13528.3
sp|O00401|WASL_HUMAN	O00401	WASL_HUMAN	WASL	2493870	2358050	3107000	4041470	4590710	1955990	1294230	2462430		2753390	1116420	6444350	3075350	1103370	2967330	2772300	1900490	1515610	4819320	2840150	1540730	847307	2324360	2434300	5254140	2404510	2647700		1211440	3490620	7270500	2504370	4740020	3175370	4478000	2324010	2470100	2568940	2026300	2943200	2270190	2378750	2399090	2076580	2273560	2803620
sp|O00408|PDE2A_HUMAN	O00408	PDE2A_HUMAN	PDE2A	45212.3																	2086870				1894450
sp|O00410|IPO5_HUMAN	O00410	IPO5_HUMAN	IPO5	314482	667615	181766	362460	104780			5156210		303834	545576	182731	428434	232283	189869	497109	301726			384470	419991	109112	302867	466738	302519	570543	513062			243796	309016		459139	366501	148658	1051520	134032	209349	445226	192863	154115	191753	142510	233318	406869	171828
sp|O00411|RPOM_HUMAN	O00411	RPOM_HUMAN	POLRMT		222235																				4744500				354991					238101					543204
sp|O00418|EF2K_HUMAN	O00418	EF2K_HUMAN	EEF2K																					47315.1						12720.7						6590.64			2108.59		2808.14		31679.7
sp|O00422|SAP18_HUMAN	O00422	SAP18_HUMAN	SAP18										1770030																					310878						44290.1			3996290
sp|O00423|EMAL1_HUMAN	O00423	EMAL1_HUMAN	EML1	776408	7597200	1244480	9566460	21139200	4177280			16347000	32608000	123246000		34783300	2090050		13157300				23849800	16006800		81994100			23829700					7942590	149566000	59306500	10957600		4979270	1519760		26746100	10122300		88849000	77206200	19379500	10330500	3813700
sp|O00425|IF2B3_HUMAN	O00425	IF2B3_HUMAN	IGF2BP3													288772		768979			115408	16698700	539084	12495900															875276		511448
sp|O00429|DNM1L_HUMAN	O00429	DNM1L_HUMAN	DNM1L	162668	746293	848381	758257	937646		840821	1900720		82693.2		126648000	383256	1058320	319831	633297	1496660	5073050	18561400	254798	453643		1040550	1749320	1643790	633823	1506110	11225000	119021	2848780	228775		275724	431519	1023330	709505	290710	143833	466539	167894				529786	454342	180635
sp|O00442|RTCA_HUMAN	O00442	RTCA_HUMAN	RTCA		176273	17796.8	260907	92704.4		729360			215606	21857.6	118563	230147	398145	105932	249142	257754	51478.8		128032	242259	59787.4	145787	151817	277893	206963	245867	7704280		80685.2	194563		326220	283933	398204	290569	179973	138440	305345	139681	167410	68868.5	117618	131133	198966	104751
sp|O00443|P3C2A_HUMAN	O00443	P3C2A_HUMAN	PIK3C2A	89231.6	1287330		3064520	922698		11118200	1778240		886732	181329		2838870	1350980	895911	2369550	3553020			1430500	1207720			2800350	2216290	1187540	1020670		3717230	1338340	928216	786412	1438400	1416440		704367	609625	594055	494534	1845510	1146760	1990780	1114900	1068070		1889830
sp|O00445|SYT5_HUMAN	O00445	SYT5_HUMAN	SYT5		6303280	1600530			2127650		394621		3428750	683945	35793400	1580000	74374.2					88055.4		71277.9					12600700	3704810			30596700	1810000	1375600						2167240						9023120
sp|O00459|P85B_HUMAN	O00459	P85B_HUMAN	PIK3R2	57859100							3969980				2792190		3430410	623005			287152		199486							151504	477114000	13122800				196648							5912370		86485.8	9622850
sp|O00461|GOLI4_HUMAN	O00461	GOLI4_HUMAN	GOLIM4	44805.2	701643	425041		585800	95494.4				1507980	95984.5	25906.1	2567420		235245	502389	1260490	1860110		1604180	781664		3060450	352854			439235				201764			1074280	169130	144195	2920990	895319	1190040	235785	227243			2239450	351271	15285500
sp|O00462|MANBA_HUMAN	O00462	MANBA_HUMAN	MANBA		91151.4	204515	666555						228666	182987		84477.9	163879	32423.1	435352		83035.8		184570	283450		211087	434970	121198	745342	49640.5			488907	135351	269545	105577	117872	45797.9	130578		147775	178074	223001	90285.2	140198	148118	147245	162987	254841
sp|O00468|AGRIN_HUMAN	O00468	AGRIN_HUMAN	AGRN	1130090	1703170	910140	961281	6265190	1209360		650157		1819290	3503160		5826260	616332	173760	4166760	114650	853970	24608200	2411260	688652	203305	2099570	3584970	953976	5833030	2903800			314351	768901	7845670	2511800	3542560	1186970	1056350		857178	2379880	1433480	1541490	6649340	3602740	1255100	1714340	908318
sp|O00469|PLOD2_HUMAN	O00469	PLOD2_HUMAN	PLOD2	1878540	1583890											94605.8		59346.6	155946				46705			1239860			274890	96444			1212030			119295					108418		36894.7			1818000			212669
sp|O00471|EXOC5_HUMAN	O00471	EXOC5_HUMAN	EXOC5		833903	1462990	535597	991164	356048	1486990			284734	553728	829340	338060	1670520	672248	589471	892636		1899170	356931	744938	2539230	2015790	517349	1040740	349495	441616			809739	569431	800346	437282	631665	433606	1004060	961581	743306	1038910	611045		481418	417251	631488	682758	574649
sp|O00478|BT3A3_HUMAN	O00478	BT3A3_HUMAN	BTN3A3	3322760	237572				810129								480597					860859	2728430			9333130								1356810						1065680	2670500						293725
sp|O00479|HMGN4_HUMAN	O00479	HMGN4_HUMAN	HMGN4	19482.2		1057160	543850		72699.5			2120630			1990040			1298050						797440				378644							714544	383350				803878			1272430
sp|O00481|BT3A1_HUMAN	O00481	BT3A1_HUMAN	BTN3A1															116537																					98341.6	234557
sp|O00483|NDUA4_HUMAN	O00483	NDUA4_HUMAN	NDUFA4																								323447												94539.6
sp|O00487|PSDE_HUMAN	O00487	PSDE_HUMAN	PSMD14	340432	790314	353713	483798	694614	1548870	3593900	172277		562750	435691		585511	1604420	332870	750381	875566	110153		828426	692975	188766	953815	885984	1132060	543465	1275520		49826900	162322	601954	351788	976273	446654	417180	2454210	235952	286152	895829	548827	302573	265721	328394	379074	492272	281233
sp|O00499|BIN1_HUMAN	O00499	BIN1_HUMAN	BIN1	339158	889123	269331	1069350	1298170	575661		467092	26798500	148931			1134260	393497	450661	407760	556818		1675850	549186	590617		366322	943694	1433350	81481.2	1184210			440281	2063450		1027550	1141000	9742260	164787	238016	418809	1058430	875250	1391840	230801	599473	364312	1311000	1015800
sp|O00501|CLD5_HUMAN	O00501	CLD5_HUMAN	CLDN5		103864								8746.05			58810.9							28586	42877.4										13777.4				36869.2	15252.4	58656.4	134451	4093.8						16698.8
sp|O00505|IMA4_HUMAN	O00505	IMA4_HUMAN	KPNA3		83514.4	38658.3	134146						76064.3			151737	205580	66724.4	107039	71255.7			109969	101758		121854		206070	94905.5	177878			79459.2	83068.7		111030	104457	80292.6	202312	107884	92987.7	127685	76522.3				82164.8	102004	64786.2
sp|O00506|STK25_HUMAN	O00506	STK25_HUMAN	STK25		945540	11058000	1871810	3650530					1953430			1102650	1114790	2178130		494137	2256470	5739320	2912530	1835800		1291110	870839	737494	1765320	1516610			2388690	1429460		1129590	914613	825010	1173740	1474790	2771090	724244	2334120	772482	199338	2051810	2226000	2202340	1892880
sp|O00519|FAAH1_HUMAN	O00519	FAAH1_HUMAN	FAAH		43363.5																	8896170					47637.7	73595									70586.5		106001			60594.9	1510890		1663130
sp|O00522|KRIT1_HUMAN	O00522	KRIT1_HUMAN	KRIT1	933263	1052460	1365980	566362	3154180	611387		752364		1277750	722754		1042290	684986	1631010	1169680	477135	2163730		1407770	819233	529963	1113100	772075	550235	745594	610142		966317	1398030	685158	783338	798558	1319450	921620	1540280	1804670	1203220	420278	1437040	738012	1269180	1393500	1473860	909524	1445470
sp|O00533|NCHL1_HUMAN	O00533	NCHL1_HUMAN	CHL1	5169200	444462	527825	296160	455216	45509		1036370		578353	959770	25854600	175189	2045420		430450		1203770	753961	596387	293626		435563	961575		4098660	365283			45119.9	53244.8	902064	367790	272156	133733	86044.8	242273	482478	224808	377122	374256	2738230	509656	309786	465134	740025
sp|O00534|VMA5A_HUMAN	O00534	VMA5A_HUMAN	VWA5A	247877	593217	310183	318641	592348			674072		498737	689416		607848	478113	761915	477595	479223		118572000	445173	297724		573556	527137	801714	501651	602637			474060	433689		371858	548060	547082	553640	681569	509873	243037	514926	391785	359714	624022	506334	643370	374804
sp|O00541|PESC_HUMAN	O00541	PESC_HUMAN	PES1											330880		373869											810858	1052000			6334200							227933
sp|O00560|SDCB1_HUMAN	O00560	SDCB1_HUMAN	SDCBP	509988000	151424000	749323000	174562000	397107000	71560200	30839200	898278000	98242400	362159000	805185000	130056000	158733000	110425000	273012000	372835000	203383000	389585000	73495000	268252000	317684000	432714000	317564000	249220000	113699000	251799000	107903000		611174000	605226000	186894000	580426000	241695000	261908000	228590000	144858000	183676000	324074000	153281000	475150000	328488000	532074000	324832000	318866000	273989000	521197000
sp|O00562|PITM1_HUMAN	O00562	PITM1_HUMAN	PITPNM1	1817130	276656					51721500	3790160	37785500				10992300		186679				7687140						2463920		442675				124906			422992	1756100	1055870			8959940	1842170
sp|O00566|MPP10_HUMAN	O00566	MPP10_HUMAN	MPHOSPH10	26711.1	393176	10165300		5146760	1031950	205282	314251		17622100	162763	653354	2383200	1284800	2366270	1369240	1281590	2487620		3503810	2868560			951676			589100		79870500	8673480	1845720	686243	2225860	1871070	2296160	735119	505854	4337310	828111	4893540		2479380	964089	2325990		964719
sp|O00567|NOP56_HUMAN	O00567	NOP56_HUMAN	NOP56		141506	48761.2		9936.19											65326.8							4892.71	213963	44497.7		188336							154069		31752.4		94620.7
sp|O00571|DDX3X_HUMAN	O00571	DDX3X_HUMAN	DDX3X	388269	166030	90520.2		110469			526670		184671	209947		132421	169282	184287		251038	446566		281155	220944		295632	383476	483505	127950	275604			105071	150651	416327	182928	231708	126853	398966	88574.1	213533	248967	319802	218363	113264	249339	135562	175592	139589
sp|O00584|RNT2_HUMAN	O00584	RNT2_HUMAN	RNASET2		667603	712729	530034	517180	1333800	559533	252045		1048300	361595		1242090	190291	172683	553787	177584	334190		440295	413035		344358		699974	1048310	1166740		749677	585361	614790	2623360	2031910	1152450	321018	859680		210939	1324580	617856	313804	290461	415381	750560	495751	250750
sp|O00592|PODXL_HUMAN	O00592	PODXL_HUMAN	PODXL	360020000	279060000	255386000	1951190000	298321000	284377000	97112600	135066000	42722500	490678000	155726000	76482400	227882000	191668000	216211000	353954000	58750100	341236000	158325000	434533000	323231000	92397300	271103000	172696000	75776000	402921000	350560000		111632000	140368000	387764000	163053000	184557000	765189000	283866000	77560400	232371000	315450000	190922000	273086000	228948000	208673000	208848000	147197000	250576000	173422000
sp|O00602|FCN1_HUMAN	O00602	FCN1_HUMAN	FCN1		106610					27722.1								145567		701542	106406	806418			1809160		205433		277869	37085.5								80248.1	21538.2		71694.1					149908		400117	125586
sp|O00625|PIR_HUMAN	O00625	PIR_HUMAN	PIR		136987								56752.1			49307.9	22048.7	129058		13545.3			3859.8	60830.1		62677.3	69825.6	99109.1	60601	40143.2				34139.9		40875.1			75271	150291	43925.7		16182.8				63368	55336.7
sp|O00629|IMA3_HUMAN	O00629	IMA3_HUMAN	KPNA4		431232		791535	801394					5662790	3785460	2219170	449110		94494.6	4398510			532421	344808	270488	629138		216884	585892	522781	407164	542045000			251488		334233	283652		320069	149047	65646	315758	93060.3		1840040		268766	287434	501027
sp|O00743|PPP6_HUMAN	O00743	PPP6_HUMAN	PPP6C	194734		181058	186765							1994210		103598		93628.7	73904.5	151361			122931	192360	402809	774057	200266		183599	92416.8				172860		132552	193077	37764.3	426659	59618.1	116209	302067	26520.1				133465	196149
sp|O00746|NDKM_HUMAN	O00746	NDKM_HUMAN	NME4						1521530																			84565.8										596811	22650.1	2621.59									14899.3
sp|O00748|EST2_HUMAN	O00748	EST2_HUMAN	CES2		78546.7		61162.2		137203	708454			25481.9			176637	109526	38831	46003.9				60385.1				52112.5	51320.6	40287.1	100712				140015	73873.2	185427	137576	54831.4	25062.5		53212.1	90421.6	111111	172848	16848.5	182910	137483	91123.3
sp|O00754|MA2B1_HUMAN	O00754	MA2B1_HUMAN	MAN2B1	373641	541162	670302	1907300	423161	573158		306980		753798	358840		1265350	203904	187478	863090	67605.5	400504		174463	234140		378537	722418	993681	2781020	622834		2468370	525896	1032800	2143320	1379670	446720	168488	964350		187071	925711	140051	186344	427076	167603	243673	198251	334482
sp|O00763|ACACB_HUMAN	O00763	ACACB_HUMAN	ACACB						73314.4				662939		116094	914116	91616.6	222890	812317	1216790			1035640			150996		928584	632500					988615		773500	586466	1148550	366878	533764	329494	2220890	1152030	15582.8	423676			864475	465079
sp|O00764|PDXK_HUMAN	O00764	PDXK_HUMAN	PDXK	101892	560893	1052380	1203500	1377790		560213	1616420	1341390	1990640	1543710		2185760	2177060	942633	1593920	1512390		2637900	1587980	1355340	1814390	2113120	4074760	1094430	1765270	1964570			1320800	1546080	1238820	1984800	1359480	1876770	1882970	1863610	1818220	1948890	1636390	2950460	1128930	1835140	1820890	1885850	1359360
sp|O00767|SCD_HUMAN	O00767	SCD_HUMAN	SCD													1019990									4185280										946367
sp|O14490|DLGP1_HUMAN	O14490	DLGP1_HUMAN	DLGAP1		815978		13512800	9620410					995211			1301100		611064		616925				226188			9529.91	9249.43	14032.1				2447230				275279		27545.5				21593.3			404850
sp|O14494|PLPP1_HUMAN	O14494	PLPP1_HUMAN	PLPP1	4871030	1440450	3766180	4888300	2873230	6419190	11063200	6731690		4134320	2004060		1338290	23403500	3997070	4533480	15205300	1015330		1389550	31413900	5206550		1969560	1583450	8117340	4641160		5754250	4041800	2622480	3169200	3086920	7214870	2593980	1880400	2157200	1228010	17637000	1499130	674995	4421670	858733	5200560	6344180	1407280
sp|O14495|PLPP3_HUMAN	O14495	PLPP3_HUMAN	PLPP3	1560000	1704320	1363450	2577400	1348970	1148240				1089440	524081		1435730	1194250	1519050	1111870	280113	1080710		1112740	2080020	1039710	1042830	1296060	686006	1593820	1043440		1717150	646407	2272650	855532	1394520	1797210	2295590	605473	592150	730859	681541	796910	922567	1095870	815125	567988	1286350	1033130
sp|O14498|ISLR_HUMAN	O14498	ISLR_HUMAN	ISLR	644156	253738	1626720	622493	1133360			918368		957181	403583		2303410		3552.96	1098360		2002420		737445	382948		1185160	2504350	1192080	1711430	1074960			309686	134936	4868390	979610	1515510	358045	352023	15721.4	157724	3368600	646198	1505280	2356940	859304	555303	1384210	1492130
sp|O14519|CDKA1_HUMAN	O14519	CDKA1_HUMAN	CDK2AP1		3401840	5726630	992028	3760840							4034850	14110400			8158890									1334790	635281					217857	2747980		2093100		1650520	7023050	14308500	42661300	147580		113716	873546
sp|O14525|ASTN1_HUMAN	O14525	ASTN1_HUMAN	ASTN1																																						191446	804348
sp|O14530|TXND9_HUMAN	O14530	TXND9_HUMAN	TXNDC9		5749240		415320							110007	144644	533417	296375	64341.2	349626				79036.9				1440320		3854300				10151800	300448		346059		400653	1107990	213098			631592			216248			307831
sp|O14531|DPYL4_HUMAN	O14531	DPYL4_HUMAN	DPYSL4						2750460		6272970	1020440	618232		112529		534145			1206200			962263		4851880	1820320	3214720		2768860	2425510		810832	348577				509925	244868	4575450	341615			258616	9299900		5617000	372999	2064730
sp|O14545|TRAD1_HUMAN	O14545	TRAD1_HUMAN	TRAFD1	822552	45783.5	2226290						1379880			478484			788792	939560		1438820			12797.3	717421		1214650				33928700	1090180	1245470	701963				947250					1055900				1123480	571831
sp|O14548|COX7R_HUMAN	O14548	COX7R_HUMAN	COX7A2L											231948																									47542.9
sp|O14556|G3PT_HUMAN	O14556	G3PT_HUMAN	GAPDHS							123622						18277				332128		165380						193189					95192.3				159123	38469.5					10248.7	37111					356909
sp|O14558|HSPB6_HUMAN	O14558	HSPB6_HUMAN	HSPB6	133302	3320020				2718300		546594						1753100	1900340	1402350	2005920		226727000	132472	1195260	67451.6				1053410	587245				484636			54403.6	559972	448699		867595						484713		2873640
sp|O14561|ACPM_HUMAN	O14561	ACPM_HUMAN	NDUFAB1																															128121
sp|O14562|UBFD1_HUMAN	O14562	UBFD1_HUMAN	UBFD1															3802.81																5157.1					17754.5	16172.4	26069.6
sp|O14576|DC1I1_HUMAN	O14576	DC1I1_HUMAN	DYNC1I1		444467						321978												253325		31323.6
sp|O14578|CTRO_HUMAN	O14578	CTRO_HUMAN	CIT											1376240					1421680		36573400				1836090	1392520								66347.7									1411920
sp|O14579|COPE_HUMAN	O14579	COPE_HUMAN	COPE	106576	6622210				564882	1795550	1637480			39551.1	348834		1620050	2039480		700539				1375690	40690	3071520		5088020		299933	340052000	5789120		4208810	111565000	9112950	1557670	62722.5	3328920			95499.5		11626200	53239.4	123942	1717170	568237	6633230
sp|O14593|RFXK_HUMAN	O14593	RFXK_HUMAN	RFXANK										1618370	533715	1212780						7106960				30216.4
sp|O14594|NCAN_HUMAN	O14594	NCAN_HUMAN	NCAN	706990	44269.7	268948	1034550	3521070	125225	3081420			8347960	11041000	3603650		108276	284987	796270	2023930		3074600	262895		586682	2175830		6104370	2285980	811424		8676490	1561830			4330730	950798	4419740	1481110	1979220	1162860	4848710	538230	1729720		301216	566790
sp|O14617|AP3D1_HUMAN	O14617	AP3D1_HUMAN	AP3D1	1607550	436327	428944	430819	2429980	564034	625004	13804400		276886	4269710	1722120	231459	1007470	164410	1743830	760057			433859	550079	281334	284393		818207	5112420	478762	91302900	628740	522939	417109	724006	524129	626708	439288	951591	180818		736120	436337	141403	669828		199630	775304	4288140
sp|O14618|CCS_HUMAN	O14618	CCS_HUMAN	CCS		462055	278081	619458	349797	720169	257880			514910	333429		942169	1112180	529239	556326	809244	245761		324444	557012	206079	385833	428472	580999	408535	578594			339756	599357	269642	469007	542151	692941	349103	548609	522820	630920	605524	486769	387488	334551	500405	771007	307660
sp|O14639|ABLM1_HUMAN	O14639	ABLM1_HUMAN	ABLIM1	739710	474642	681825	265528				82356900		864924			53802.1	138993	404276		171186			7571.01				202041	629637		2145910		3237680	870810	203484				780914	211010	1167930	147267		356119					2839840	1496520
sp|O14646|CHD1_HUMAN	O14646	CHD1_HUMAN	CHD1	1537960	1528670		32441.8	1826000			253179		629402	784436			1503380	1349980	1044870	1768210			2344540	115638	1228540			1193270		3363770				859432		1595890	2159100	2546440	1844940	1242890		966398	1420500	1035010		1492750	1206370		686548
sp|O14647|CHD2_HUMAN	O14647	CHD2_HUMAN	CHD2				5728150				45347.3	140740					4071.35			305593						64654.6		24954		4548.17									6421.14									684856
sp|O14656|TOR1A_HUMAN	O14656	TOR1A_HUMAN	TOR1A		369735		270765													697443				623417											20175.6									214682		294280
sp|O14657|TOR1B_HUMAN	O14657	TOR1B_HUMAN	TOR1B																3446250					515078					81946000	844957				159639	2160520				201805			978827							758599
sp|O14662|STX16_HUMAN	O14662	STX16_HUMAN	STX16		292657	22032.8	14398.4			5016530	54829.6							22803.2					50958.5	151818							25684800			123217			326397	192770		17927.3			29075.1
sp|O14672|ADA10_HUMAN	O14672	ADA10_HUMAN	ADAM10	5072140	14065500	5000740	8247620	7095200	2496060		3589140		7085690	7063390		4888980	4226540	4407680	10533300	4929740	4651980	422830	7095340	12281000	5755250	4919300	5191560	2748940	5827770	7342090		8313150	3123910	4669240	6621760	5853370	10589800	5379930	9182740	1124050	3633230	3747810	4017770	4363260	6357240	3423470	3009960	5194100	4434390
sp|O14678|ABCD4_HUMAN	O14678	ABCD4_HUMAN	ABCD4	1016060	374766	330658	356792	560982	334716				470761	566232		179586	180561	437810	147630	100635	580686		329216	168607			158768	194059	171056	277749		578167	510631	2268880	500863	451686	389531	70590.3	121299	107084	441493	338642	290592	301377	227886	146894	201698	231792	436191
sp|O14681|EI24_HUMAN	O14681	EI24_HUMAN	EI24																																											121783			112733
sp|O14683|P5I11_HUMAN	O14683	P5I11_HUMAN	TP53I11		402737		647992						932419			376954		149581	255295	96291.3	12090.5		188444	221828		3211.36		165535				363827	295248	74697.1		114635	144668	76457.7		237984	104141	82410.8	252147		75433.8		118703	134725
sp|O14686|KMT2D_HUMAN	O14686	KMT2D_HUMAN	KMT2D	127884	973229		59378.3		92681.5	1056660				1371780	1712560	2005220	335098	5541660				146914	8730.03	370136		306283	1478770		29036.3			6513260	336378	1633970						667586	1299220		401102				471144	119250
sp|O14727|APAF_HUMAN	O14727	APAF_HUMAN	APAF1									4534930					53714		34652.1				47609.4		4660650					56283									85964.3	2810.05
sp|O14733|MP2K7_HUMAN	O14733	MP2K7_HUMAN	MAP2K7		4701470		1054910						64378			87447.9	148723	307919	112161				738994				1624310		6114000	99617			124421	116636	755648		102392	710219	180554	216615	145741		163323				51196.8	112034	90631.4
sp|O14735|CDIPT_HUMAN	O14735	CDIPT_HUMAN	CDIPT		4644.84	99633.6			1581150															94604.7											2087900
sp|O14737|PDCD5_HUMAN	O14737	PDCD5_HUMAN	PDCD5	259108	261643		108965	99858.5					244012			138410	246334	200140	92260.2	63224	79297.1			85020.3				123859		141285			179852	169811				244240	84520.2	245454	261407		217475				154293	119077	185580
sp|O14744|ANM5_HUMAN	O14744	ANM5_HUMAN	PRMT5		235439		142050						263863			657027	1156120	203775	254175	448559	1244090		521235	491759	296293	950133		1221630	663377	1143120				583941		1510960	320967	390358	1815810	321333	204382	734234	287034	894817		246697	264783	439168
sp|O14745|NHRF1_HUMAN	O14745	NHRF1_HUMAN	NHERF1	15702500	27313700	29107800	63308800	42503500	43354200	11312600	29058000	5375450	20080500	11890400	56703800	44520900	16558500	40666900	32619300	27446600	29621800	32523600	23266600	26463400	39910000	21583800	20838400	60296900	20819500	39253000		21272300	88780000	99062800	20711700	33536900	29172600	59633400	27408900	24024200	59315200	23394700	46773800	27666000	24186500	32538600	32514700	31372500	27107500
sp|O14757|CHK1_HUMAN	O14757	CHK1_HUMAN	CHEK1																																304767
sp|O14763|TR10B_HUMAN	O14763	TR10B_HUMAN	TNFRSF10B		20349.4												16324			132203										9169.3		430386	67154.5		63161.1					36895.2						74048.2
sp|O14772|FPGT_HUMAN	O14772	FPGT_HUMAN	FPGT		57382.1		128513				1607020		64534.7			109757	49362	77578.6	68123.8	99560			52324.8	102287		51845.5	53445.4	102051	48293.9	78511.2		79279.3	65308.4	99151.7		56654.8	95590.7	92308.3	164465	49255.8	85611	116449	71247.4			36127.4	107137	118156	20228.7
sp|O14773|TPP1_HUMAN	O14773	TPP1_HUMAN	TPP1	23770000	16840600	51866900	21578600	41815600	44649700	5607270	35198200	426414000	78211900	33934600	10426000	53294500	5751280	4668420	54556100	6915100	26811300	18537500	38680900	14644900	11474000	36329400	60568600	54969800	45645200	76741900		78240300	13198700	41522600	106207000	128289000	65527800	16897300	37800100	2747890	19677300	40968200	24913400	28951200	31492700	26615400	37867600	24095900	16830200
sp|O14775|GNB5_HUMAN	O14775	GNB5_HUMAN	GNB5		132557						31038.6		1186310			112856		215039	398909	1357160	477389	90342.6	276091	57174.1			319378	294114					693978				114649	82121.7			306601		88612.6			431619	243327	243578
sp|O14776|TCRG1_HUMAN	O14776	TCRG1_HUMAN	TCERG1	52800.1			2005180		39448.1		1146290			747427		636577		186616				58335.3			461525		6082750	476710		24398.7			221911	158370				764781	2285260						5638130		378010	63766.1	41210.2
sp|O14777|NDC80_HUMAN	O14777	NDC80_HUMAN	NDC80			90299.9		1485150								491239	175634	57083.5		1873150	174884							43276.3				70436.2		29151.3				453194			570092				1003060		65814.4
sp|O14786|NRP1_HUMAN	O14786	NRP1_HUMAN	NRP1		113783			197057	141647				81050.5			139368	16214.8		39589.1			566276	77234.1	143414					1058420	62387.2					263367	193163		98045.8			204268	93591.8	222718		482645		93239.1
sp|O14787|TNPO2_HUMAN	O14787	TNPO2_HUMAN	TNPO2	50268.8	202844		201124						95584.2			132237	177594	126109	183179	216324			146768	292249			156389	231370	123618	236500			75181.6	123964		188493	187125	90262.7	276473	122040	115060	219257	92647.7		108858	96410.6	128952	141192	98933.6
sp|O14791|APOL1_HUMAN	O14791	APOL1_HUMAN	APOL1		733571			1524250	547568		2499210	302787											202343						673191								347536		129633		290147		1070960
sp|O14795|UN13B_HUMAN	O14795	UN13B_HUMAN	UNC13B						3469800							34828.5	78575.7	89482.7	82944.9	697646	1120880			225508				145388					58260.9				95192.5	166089	71198.2		27648.8	158375						118607
sp|O14802|RPC1_HUMAN	O14802	RPC1_HUMAN	POLR3A		1757490	1145420	835808			565551	3454040		2149640				380411	426961	340824	4142270		3265770	497130				810016	266067		425189		106344	222084	472807	1306800	495795				185759		2352890				3383900
sp|O14807|RASM_HUMAN	O14807	RASM_HUMAN	MRAS		227900	391330	312621	419628					451432	114707	682084	250554	35560.2	477742	249074	263755	266659		267740	223021		308091	424502	732977	190228	125413			448672	215929	219101	234513	323308	309270	209909	456312	375318	94013.9	529197	295365	336400	227430	347769	261161	267319
sp|O14810|CPLX1_HUMAN	O14810	CPLX1_HUMAN	CPLX1											318369		20903.4		231301																			10730.5		119850
sp|O14818|PSA7_HUMAN	O14818	PSA7_HUMAN	PSMA7	1562840	1752260	796663	2354370	1157670	2373080	1762730	278320	612966	1493180	838000		1612880	2102500	791454	1801650	2043530	477123	2950810	1873780	1512570		3188620	1173260	2735860	2890090	1734560	49385900		543241	3776650	898351	1508470	1186220	1383530	6018800	1122760	1038350	2740830	913578	1121960	625151	1368230	1067850	1307370	940308
sp|O14827|RGRF2_HUMAN	O14827	RGRF2_HUMAN	RASGRF2					177088		1478640			279239			83584.3								596419	3534070				589776					261259							380275		452327			618687
sp|O14828|SCAM3_HUMAN	O14828	SCAM3_HUMAN	SCAMP3	411508	983064	103979	642476	310517		446073	29673.1		302176			262707	199691	419143	313343	292171	315816		108161	255099	158714	224892	219062	396459	188361	252395			183102	993160		200741	763650	216862	465921	240541	429392	499916	111597	208324	141358	151315	281187	492676	181916
sp|O14841|OPLA_HUMAN	O14841	OPLA_HUMAN	OPLAH		357333	426620	492401	97036.3	96732.3	451842	319716		303281	189532		710951	493612	196070	591298	589486	196829		655172	500713		439122	588069	888378	416659	934310			287767	696453	352492	1049990	628902	670887	400979	173557	272295	583463	277933	269983	259988	217889	355781	381131	211646
sp|O14874|BCKD_HUMAN	O14874	BCKD_HUMAN	BCKDK																23396000																	35509400
sp|O14879|IFIT3_HUMAN	O14879	IFIT3_HUMAN	IFIT3					536790																								87081.1								7390850
sp|O14880|MGST3_HUMAN	O14880	MGST3_HUMAN	MGST3		43713.5									425582												648510	1138340	79892.1		276365				3294900		113705			251421	125277		63919.7	191319
sp|O14907|TX1B3_HUMAN	O14907	TX1B3_HUMAN	TAX1BP3	282265	985840	589916		684594	197953	366593			712661	46258.5		556479	677595	663778	368244	383402		948954	325339	512770		309305	266367	325975		542458			1000570	616624		413437	706715	600326	369700	1113300	638543	198475	874244			316982	630205	674783
sp|O14908|GIPC1_HUMAN	O14908	GIPC1_HUMAN	GIPC1	7794750	8527860	10423100	10981200	14386100	3887300	2606650	9642970	31622000	8406120	8573910	6134310	8946460	6557200	14555100	9112450	5898770	15755200	14687300	13243600	6801750	6984000	11163100	7960860	5594090	7474470	8072910		5572690	16370000	7275810	7321570	8559570	8881440	8385400	11379900	14327500	12757900	4860240	14109100	11910200	8847950	14895800	13819800	10755200	12153400
sp|O14910|LIN7A_HUMAN	O14910	LIN7A_HUMAN	LIN7A		7943190	4089240		9018330					3898180			4372400		6131630		4502140	3708840		5092590	7026620					2626300			1820120				3385450	4600800	6533490	5377390	5255560	6736530	1850940	3339410	2827210	2592790	1904700	5049740	3879630
sp|O14917|PCD17_HUMAN	O14917	PCD17_HUMAN	PCDH17		574068			3232460												908756					8473630			3872880		274210		43279800					2507670						3883630			16852900
sp|O14920|IKKB_HUMAN	O14920	IKKB_HUMAN	IKBKB				51604.9									4426.54										791483								1580960			44867	12035.6	88404.4									26497.1
sp|O14924|RGS12_HUMAN	O14924	RGS12_HUMAN	RGS12											1238660					84914.3					525196							5946510		249382				29358.1	23847.1	8837860		108473	294631				387162	281043
sp|O14929|HAT1_HUMAN	O14929	HAT1_HUMAN	HAT1		58395.1	95052.4												48097.1										147177										37109.3	47469.4				349117
sp|O14933|UB2L6_HUMAN	O14933	UB2L6_HUMAN	UBE2L6		106136			437981								151185	338775	170253	97866.6	299221			122684	176730			55656.6	82792.8		125353			155191			193534	60032.5	118738	183297	297769	122942	54929.9	155384	107618	122680	212954	176873	216721
sp|O14936|CSKP_HUMAN	O14936	CSKP_HUMAN	CASK		724074		1929760			397872			1451630	115699		193599	2777520	159588	114667	1235880		241403		570804			236401	44279.2	794207	637313			9787250	197116	7755980	1100400	819775	618009	172759	1533050	265506		49394.4					112367	30863200
sp|O14939|PLD2_HUMAN	O14939	PLD2_HUMAN	PLD2		531662													77150.4					36948.2	40176.1				58196.4		76954.4						21441.1	128121	94813	166981	55863.2						50653.6		76936
sp|O14949|QCR8_HUMAN	O14949	QCR8_HUMAN	UQCRQ		251541		1122640	394876						211322					502348	4823870			1106530	243885			583915	225305	161108	162009			2063300						548802	115072	193465			1011420
sp|O14964|HGS_HUMAN	O14964	HGS_HUMAN	HGS		586220	555080	1424330	621009	581480	1853690			481894	467581		543953	784271	626055	869229	1059430	445795	1057220	751579	1309530		637527	530861	635642	393412	506450			758487	1978470	596007	871729	966921	1364630	802306	338102	695508	1056150	1014390	784858	702341	667682	825610	699507	1123610
sp|O14966|RAB7L_HUMAN	O14966	RAB7L_HUMAN	RAB29	1377110	859852	1407940	1012430	1318380	1397450	703844	1009630		1561100			690910	606684	706766	467674	516939	778720		949504	897646	233947	441996	1029410	4579180	656109	778266		1013750	1798200	6871660	1595060	2072930	1503510	483677	627068	404907	1087640	2613950	1052970	1287780	1232540	756429	1321220	1084530	1143140
sp|O14967|CLGN_HUMAN	O14967	CLGN_HUMAN	CLGN							813129							193604	429455					966997		1633570		2119680												2210430
sp|O14972|VP26C_HUMAN	O14972	VP26C_HUMAN	VPS26C		10883	26144.3	50846.6	75413.8					32453.4			45185.2		52720.2	44288.6	52291.9	115133		58842.7	26915.9			39171.3	28650.6	23344.8	23911.2			38584.3	47385.6	53059.1	46125.1	92818	56924.2	76127.7	27926.8	24674.1	42573.5	54318.6	47355.1	24292.8	23013.2	35447	52390.5	26051
sp|O14974|MYPT1_HUMAN	O14974	MYPT1_HUMAN	PPP1R12A	32580.1	1615860	36735900		2768720		1615030	8090150	3952300	12259900		10686800	3227070	456217	1338750	100194000	11273700	22270600	2995290	2545770	2562200		606293	7788650	15065200		2864170			17608300	12620600	387282	9399780	2411840	3729900	243310	6708610	1779300	4288030	316835	2798980	10001900	1988050	425436	5065460	9955140
sp|O14975|S27A2_HUMAN	O14975	S27A2_HUMAN	SLC27A2																		1182680					5736870		161656			3664880			84103.5			56100.8	65421.6				23191.1	194836
sp|O14976|GAK_HUMAN	O14976	GAK_HUMAN	GAK	179694	314748			619587									126354		1328770							435369		994053		715714				176625		123239	443630	179814	731486		285100					5257960	37953400
sp|O14979|HNRDL_HUMAN	O14979	HNRDL_HUMAN	HNRNPDL		2287090	2579590				6861350										3272090		163370000	2677530		5976190			1416160						6069450	10173300	3336340	16827.7	10359100			4084800	4381090	1268640			1071170	2795340
sp|O14980|XPO1_HUMAN	O14980	XPO1_HUMAN	XPO1		409642		324510	55539.7		2382270		1612810	253340		756935	167144	415805	247192	674236	305322			137150	337903		261125	468062	272154	157467	513225			121223	193762		229701	303098	221070	552334	160528	187850	369838	166679	55832.4		106782	181415	278248
sp|O14981|BTAF1_HUMAN	O14981	BTAF1_HUMAN	BTAF1						146928	536051					448589																	854936
sp|O14994|SYN3_HUMAN	O14994	SYN3_HUMAN	SYN3	83933.3
sp|O15013|ARHGA_HUMAN	O15013	ARHGA_HUMAN	ARHGEF10			104631	156084000			17194500	299835	11954200				632462			153675000					320005				173839		19121.3		148263		97667.6														51324.2
sp|O15014|ZN609_HUMAN	O15014	ZN609_HUMAN	ZNF609		1075030						6371130			2189910		2344730	409805	42034.8	6240750		2569310		83330.1	3078470				1721190	275154	611958	75218600	2177410		76482.7		5118810	311783	689029					3865090
sp|O15018|PDZD2_HUMAN	O15018	PDZD2_HUMAN	PDZD2		984383		348133		13058600	1778150	9004430	142974000	5014200	923422		598898	211340	563475		2801280	5998370	13839200	287741	175157		3417280	4703000	1399040	746081	1155670		75528	845939	1006570	682307	1261410	526130	1779030	651117	1228440	3380530		556139	2416970		1755320	493114	804884	142418
sp|O15020|SPTN2_HUMAN	O15020	SPTN2_HUMAN	SPTBN2	67583.6	359633	1001350		703327		4927420	203391		379281	1506430	182781	367355	301704	356148	256038	178124		175773	304059	186074		138269	1359200	336300	564049	443264		97903.1	287932	271326	93642.8	305824	537530	208586	798515	534793	567069	399414	361479	396658	96863	207735	221353	513914	31982.3
sp|O15021|MAST4_HUMAN	O15021	MAST4_HUMAN	MAST4	491631					32566.1								27575.2																	340645										1556390		499625
sp|O15027|SC16A_HUMAN	O15027	SC16A_HUMAN	SEC16A	4266240	843851	96090.4	1154350		1523210	27657600	3111600		41764100					85178				545495	841938	352986	2357650					707877	190340000		35651200	872975		1587240	1271380	2954590	1802460	310062		21440600	933258	3637230		1608420	26867400		2415760
sp|O15031|PLXB2_HUMAN	O15031	PLXB2_HUMAN	PLXNB2	702136	2735830	1384400	4383360	1088160	1088140		285458		1642460	1214000		1506560	1052220	1225780	2103900	883268	1135650		1587330	2017840	485988	1378040	1284360	904636	1695730	1952230			484347	1536480	472600	963734	3657600	2117640	961356	671742	889224	1210150	1052220	1196320	1151390	890029	780964	1531840	804665
sp|O15033|AREL1_HUMAN	O15033	AREL1_HUMAN	AREL1	1564420	449249	771178		2944430	3243920		9217820	83440700			27511500						952632		2555520	1497410	3997240		1166180	99872.6				8390830			286833	7584.91			1045000	25689.9				2218980	801056		845299	166577
sp|O15040|TCPR2_HUMAN	O15040	TCPR2_HUMAN	TECPR2							34595.9								110603								1522910		19875200							131703											161691		29548.5
sp|O15042|SR140_HUMAN	O15042	SR140_HUMAN	U2SURP		1983880		270799	4567020	288853	1196870		2954530	909389			2139080		104686					16343.8	1003900		2436450	1882810	3064090	997688	291883			17197.8		75828.7	200864	1722450		3168140								3125680	143870	964251
sp|O15047|SET1A_HUMAN	O15047	SET1A_HUMAN	SETD1A		5608340	48009700		50034800	110249000		260751000		28565300	398355	35276300		10359700	3549450			78978200		11340100	9746000			964928	10062500		11758500		200929000	11501400	6263270	109479000	27208200	9306100	19942900		1675300	782105	8310120	13143400		44126200	45308300	1064180	12078800	61820100
sp|O15056|SYNJ2_HUMAN	O15056	SYNJ2_HUMAN	SYNJ2	180076	172581				799346									72958.6		573198								388912	149768				51869.3	372793				1641370		37965.8			87050.6	769482
sp|O15061|SYNEM_HUMAN	O15061	SYNEM_HUMAN	SYNM				118374			379969	141242	21654000	2544330		7656360			144830	404583		390192	93779.7		15188400	129703	82809.6			700887		7462890		12362400			449071	52667.5		396451	224178			231654	1011410	12672300	748989		270930
sp|O15066|KIF3B_HUMAN	O15066	KIF3B_HUMAN	KIF3B	37912.6	371078	762857	255836	548036	1157160	191324	186761		57255		774772	174511	82486.3	319356	175452	206725			509854	321304		46630.7	191576	218321		495604			136818	298679	714551	533112	385447	113233	215471	73417.3	499162	510283	857471	209762	28403.1	420656	324949	404362	309871
sp|O15067|PUR4_HUMAN	O15067	PUR4_HUMAN	PFAS		392787	206697	380944	352780					693893	122275		591841	554167	238018	725191	386938	91015		331548	286468	298201	624818	505466	629670	944005	1338150			248785	362024	234499	396375	454571	376506	1385490	250176	281200	431003	257967	191864	258630	123668	258612	359142	221776
sp|O15068|MCF2L_HUMAN	O15068	MCF2L_HUMAN	MCF2L							126650	700864				226942		5011.58					269104		99242.1		165367							635185			288314			169713	263706	90140.8								2557390
sp|O15069|NACAD_HUMAN	O15069	NACAD_HUMAN	NACAD							216852										11529.7		69534.5		138796						86991.4		270871	150108												14077			105629
sp|O15075|DCLK1_HUMAN	O15075	DCLK1_HUMAN	DCLK1											921524		1255760										369888							1883640								4044950							1058940
sp|O15079|SNPH_HUMAN	O15079	SNPH_HUMAN	SNPH	175738						34016	2781390						1980010	78287.4				10844500							398934					1026640	1982110		70140.8				344853
sp|O15083|ERC2_HUMAN	O15083	ERC2_HUMAN	ERC2					636490		1295430	261457			124213			19958.9		284614		119634			72503.1		223552			1017140	697910					294841				388492								811119
sp|O15084|ANR28_HUMAN	O15084	ANR28_HUMAN	ANKRD28														35719.8											14967.7		65214.1							31627.5		74074.4
sp|O15085|ARHGB_HUMAN	O15085	ARHGB_HUMAN	ARHGEF11				1135040		21358.7					5337690	276411		70793.6					964359				796302	647286		27173700	223060					65041	297453	350730		41020.6	15675.4						1960750
sp|O15111|IKKA_HUMAN	O15111	IKKA_HUMAN	CHUK		41938.1	53946.1	119250			1505390						90274.8	128395	43033.5	132635				89244.8	105695			68109.2	278965	69213.1	150144			50463.1	139054			186674	119382	167945	32020.1	75192.2	134839	57512	47618.1			93366.4	130189
sp|O15117|FYB1_HUMAN	O15117	FYB1_HUMAN	FYB1			837053					230755							110481								755551	589748	1984940				382024		174666			300659		47239.3		230251		140535			502700		819224	59432
sp|O15118|NPC1_HUMAN	O15118	NPC1_HUMAN	NPC1	1059790	847753	1010870	788090	1153360	610798				1180210			332739	463849	845779	461791	339484	1459030		521479	721884		390801	918742	698539	740928	478093		4172570	1299620	2087620	1431030	365850	919632	309739	450150	226873	751165	1347590	361486	626709	1028600	189787	1046490	465612	659216
sp|O15126|SCAM1_HUMAN	O15126	SCAM1_HUMAN	SCAMP1	176076	459411	445173	274807	846514		3777580	8603810		557790	206347		464142	436992	588753	773354	808960	231259	54851.9	344576	924550		240399	330858	347272	436161	473544			195818	619839	178061	406265	633957	374962	423087	432277	366205	730954	397302	343304	431853	277732	413012	674074	210069
sp|O15127|SCAM2_HUMAN	O15127	SCAM2_HUMAN	SCAMP2	1385400	1342620	792818	667955	962495	691303	8048940	883748	152438000	1468200	2653990		804382	3572340	1261490	1731110	3540100	661697		691934	1887200	3597920	406754	633970	787649	1010310	1115790		260265	775316	1705690	855842	1030290	1770740	1237640	1345200	684715	898740	2079510	967035	1091380	997456	586879	982251	1668720	756490
sp|O15143|ARC1B_HUMAN	O15143	ARC1B_HUMAN	ARPC1B	1303980	1844480	1064730	2137150	1491430	3246400	1670520	1807060		1585800	1472600	577198	1977770	1001020	1808040	1833580	1717900	398590	2164620	1403340	1267230	1057030	3089470	1945080	1544940	2429100	1886290		316014	2100240	2106690	2186060	3459870	1429690	1273920	2191270	2429390	1759820	1495340	1639880	2668720	1696520	2535960	2360900	2469250	1273000
sp|O15144|ARPC2_HUMAN	O15144	ARPC2_HUMAN	ARPC2	941000	3952620	2770790	5720670	3150990	3111920	5806320	3256490		2780770	4691010	1762980	3560220	2466470	4262590	3331740	4015220	1405030	7687750	3088440	2292400	2021470	3123360	2798930	3518520	3601970	5279990			2674570	4500340	4083560	5915990	1920120	3111000	3317100	6232630	4569770	3624400	3643660	3563790	2051680	5098410	4198780	4859610	2600190
sp|O15145|ARPC3_HUMAN	O15145	ARPC3_HUMAN	ARPC3	960557	1817320	1242700	2871460	2477950	2987110		1521970		1517470	1321450	644876	2227170	2863690	2622320	2307520	3525450	882034	7424800	1443550	1530100	2309330	830128	1159020	1961720	2202600	2004670			1592970	2612210	1440910	2864050	1243300	2610610	1447000	2913780	2404580	1722040	2703900	3172730	1069920	2675720	2340700	2741250	1542550
sp|O15155|BET1_HUMAN	O15155	BET1_HUMAN	BET1
sp|O15160|RPAC1_HUMAN	O15160	RPAC1_HUMAN	POLR1C																						40561.1			24171.8											100453
sp|O15162|PLS1_HUMAN	O15162	PLS1_HUMAN	PLSCR1	65218100	17128500	47751700	10391600	39163500	13199100	8697980	35956500	890325000	24602100	48033600	12665500	6831700	13587500	20728600	23329500	12932900	24811900	12608900	13474300	12355800	13686800	26660100	14094000	5559680	17629000	6738880		30064100	26745200	5725250	46668200	12244600	15259600	11708500	4191410	9299960	12693600	7423330	38616400	12789300	25699600	15368000	12803700	6352750	17265200
sp|O15173|PGRC2_HUMAN	O15173	PGRC2_HUMAN	PGRMC2		1385300					28376						49354.5	84524.5	69814.3	242867							363217	732486	565944		315808							378475	90182.2	906978				96660.1				102038	108378
sp|O15194|CTDSL_HUMAN	O15194	CTDSL_HUMAN	CTDSPL															58274.3						62027.5		283158				48835.5			87248.1							104899	70714.1			108969
sp|O15197|EPHB6_HUMAN	O15197	EPHB6_HUMAN	EPHB6		178556	248806		231503	219374		594587		588856	1540530		2043780	104553	27062.7	723546		965745		338494	33106.7		340983	777439	210224	3399770	98067.1					477967	513493		198426	93834.8		203467	274990	233406	192420	3060410	319038		39818	185659
sp|O15211|RGL2_HUMAN	O15211	RGL2_HUMAN	RGL2															15886.6	44992.3			873421								2092960
sp|O15212|PFD6_HUMAN	O15212	PFD6_HUMAN	PFDN6	26293600	2830790	13055000	1520190	5144260		1360230	36716900		5462530	18916900		1273430	537518	1259430	8115060	6226110		269190		2724290	25578100	7211070	12410100	2594500	3875380	1091360		2656520	2484890	213490		8174920	1890170	2068170	1224550	879223	941838	13971200	3013200	25509000	15799700	13828600	2873200	2397280	17530400
sp|O15226|NKRF_HUMAN	O15226	NKRF_HUMAN	NKRF	206510	152324					47833.6	222547			356482				38660.8	1248730				799058					110016								96236.6			174971	65504.5				2775970					4277550
sp|O15228|GNPAT_HUMAN	O15228	GNPAT_HUMAN	GNPAT	56650500		527473		4034120	15392400			47726700		9376920	39133200	1762890	15233900	2683870	7314400	11059600			6750100	15552300	93802300	17734500				3497960				6892560			3272710	2273900	999373		9769480	9820190				192392	16333000	4013180
sp|O15230|LAMA5_HUMAN	O15230	LAMA5_HUMAN	LAMA5		4477390	10217700	5988910	45498300	3920010	2066450	6445340		8359940	8335290	12767900	2248000	12745100	4690710	17486500	6217260	6145830		4554120	8607580			7111110	5244650	14562700	3374540		23146800	7454420	5751540	26556900	8546560	9976790	7521650	3940160	10242800	4079160	14224700	5108510	7533690	14473700	6503320	5939700	5965640	748120
sp|O15231|ZN185_HUMAN	O15231	ZN185_HUMAN	ZNF185				58602.5		2597250							6193890		51576				8696010	10918500	783051			78163.6				21812400									63399.8
sp|O15234|CASC3_HUMAN	O15234	CASC3_HUMAN	CASC3			748156		1514340	1490770							147923				268615	311596								1570500	880317	26925200	154287				26298.5		946679	323506				44310.8		139137
sp|O15235|RT12_HUMAN	O15235	RT12_HUMAN	MRPS12								19875000													62252.8										22077700		20427100
sp|O15240|VGF_HUMAN	O15240	VGF_HUMAN	VGF	3315520		285866		542589		20783500	44462400		501359	4720350		1527550	267637		4029980	836568		43470900	259752	697629	727370	2909680	5653280	1099660		1233460			77731100	272124		445378	193090	111234		1086430	327767	350839	1307880	267148		536619	222943	625782
sp|O15247|CLIC2_HUMAN	O15247	CLIC2_HUMAN	CLIC2																																				36789.3	66863.7			111187					127070
sp|O15254|ACOX3_HUMAN	O15254	ACOX3_HUMAN	ACOX3		1422900		14547.8	515634		25431.3								155118		474073		26871.7		2648500		69671.4	986839	292274	1171140	4294900				134761	1097330		391676		984458						23240.8	47480.2	176122
sp|O15258|RER1_HUMAN	O15258	RER1_HUMAN	RER1		430524																						362038	415678							206749		487745		415161		89016.7
sp|O15260|SURF4_HUMAN	O15260	SURF4_HUMAN	SURF4		44947.5					341829				116400												44080.8	199680			37587.8							125729		82447.4							25947.2		49119.5
sp|O15269|SPTC1_HUMAN	O15269	SPTC1_HUMAN	SPTLC1		305716					1152310						127066	469049							159121				722521		56639.3	3679170		112808	238538		195613	77383.5		149162	24644.2	237327		111707			111509		693455	18551.8
sp|O15270|SPTC2_HUMAN	O15270	SPTC2_HUMAN	SPTLC2		75065.9		47660.4																				114465												41765	273906			610075	776519
sp|O15294|OGT1_HUMAN	O15294	OGT1_HUMAN	OGT		387144			203454								1066060	340175	80176.4		178806			577545				332785						214862	24951.5			210946	251922	158939	136403	204568	181784	156170		153965	171393		71144.9	174264
sp|O15305|PMM2_HUMAN	O15305	PMM2_HUMAN	PMM2	489874	784300	598615	600535	559904	439774	1593990			513066	948805		663050	1449660	581663	785847	1129410	356906		661526	738625	321982	1486850	797072	674796	657672	1202390			307762	856382	593974	576637	508324	637740	973597	743496	610783	1086960	489329	522617	489653	567331	454280	829027	449224
sp|O15321|TM9S1_HUMAN	O15321	TM9S1_HUMAN	TM9SF1		52186.6												72579.8				2879540			252890			575854	33703.1	702803		23682400						73583.1	420434	62212.9		8895.47	624576						15467.7	3007640
sp|O15327|INP4B_HUMAN	O15327	INP4B_HUMAN	INPP4B			126870		30730100								152332	2316130			1050290	104141		293213	207320				80523		336786		6195700			24879		169800	2374620								155782		65079.6
sp|O15344|TRI18_HUMAN	O15344	TRI18_HUMAN	MID1		1401460	2206820		1735360					2509240			2524950	826697	1201210					558171	1511520		973883		982491		2080210			1756470	1498010			1338970	2853080	1872080	1312030	502762	535401	3206340		1115270	789665	1822790	3300230	735470
sp|O15347|HMGB3_HUMAN	O15347	HMGB3_HUMAN	HMGB3										861374						6069360												4660110				21691.5	1944450									40492.4
sp|O15357|SHIP2_HUMAN	O15357	SHIP2_HUMAN	INPPL1	352937	145587		63847.6	221647	62996.9						590911	154268	102828	167353					142050	82923.8			64670.6	391671		76900.2			59347.4	191831		137378	187152	363227	181672	115238	133523	179034	116194			267987	169212	175040	102488
sp|O15371|EIF3D_HUMAN	O15371	EIF3D_HUMAN	EIF3D	95150.8						546286				1999300		8568880	39960	2235380											15379						63865.4		713191		948159			768771		219602	57745.6		300647
sp|O15372|EIF3H_HUMAN	O15372	EIF3H_HUMAN	EIF3H		160773		205789	239930	335907	1228930			81533			116676	336124	218913	231585	188535			130050	113442		65015.1	223550	506464	325034	393758				136555		209269	192351	132272	654455	69690.8	69107.9	104713		354077			129673	156282
sp|O15381|NVL_HUMAN	O15381	NVL_HUMAN	NVL						355664				194546		2232270	81421	15065000	1088540		11384300	1616580		169077	991563	21786700	12279800		123831	1987300				238898	1312860	240822	12004.2			718033	1083280		30782.7	90587.9				204412
sp|O15382|BCAT2_HUMAN	O15382	BCAT2_HUMAN	BCAT2		867802			319742		39089.9			96003.7					57658.2	487127				88087.8	111994			129173	71933.6	3223660	688303								26198.4	3922190		65394.3
sp|O15394|NCAM2_HUMAN	O15394	NCAM2_HUMAN	NCAM2				249783			893136			202806		758192			19684.1		850659		5198370					795873				350306		1601960	754765		2739400		529286				462698				3780.93	78589
sp|O15397|IPO8_HUMAN	O15397	IPO8_HUMAN	IPO8		1011540											26012.7	1964680	376893	2072150			55095.8		2070190						2623370	2270160	685531		65799.4	81532.9	1751630	3745950	2099940	2257840	388976	263961	1394890	889102	810410		997584			96778.9
sp|O15400|STX7_HUMAN	O15400	STX7_HUMAN	STX7	2593820	4233860	3784360	4023770	2896910	4037880	1350310	2282510		6122580	3226050	3470980	2217800	2638010	2977280	2733980	1963280	4730930	762566	2550990	3497050	1713960	1243020	2420570	5194270	2292410	2220410		1647210	4080790	10825500	3832720	3893300	4029720	2366540	2283820	2414140	3170260	3788220	3074290	2824860	2943690	2190620	3223790	4127810	3401580
sp|O15427|MOT4_HUMAN	O15427	MOT4_HUMAN	SLC16A3	110294	702232		541864		76007.6				79023.1	155672		220971	167776	263411	504815	219164			161388	234772			245650		185893	278666				146667		202065	569014	485377	350067		163302	77246.9	115448	77181.7		115902		134934
sp|O15432|COPT2_HUMAN	O15432	COPT2_HUMAN	SLC31A2																									30947.5
sp|O15438|MRP3_HUMAN	O15438	MRP3_HUMAN	ABCC3	563668	605487								791482										10471.3	180228		4605.34	142871			182603		63475.1					288464	417985	416075					187015
sp|O15439|MRP4_HUMAN	O15439	MRP4_HUMAN	ABCC4	113459	549507	221342	813758		57976				150632			396811	252086	293674	234075	293533			176459	261134		115581	257739	890567	14936.5	424897			526067	1179540	94965.1	383814	433381	693102	183914	34752.1	356978	310709	286607	174917			122724	354840	114157
sp|O15446|RPA34_HUMAN	O15446	RPA34_HUMAN	POLR1G					200178																	53546.4								157790		2541900											446511			1154700
sp|O15455|TLR3_HUMAN	O15455	TLR3_HUMAN	TLR3	1785100	200420	860528	259756	1610480	575940				836324	635551		318047	162115	329112	533353	147016	228987	1250730	858616	209770			27578.7	496473	331100	572965		1578370	324630	1674970	1698710	194695	127324	36791.2	130149	150188	774595	499185	56331.9	193473	302627	76029.1	252168	382883	591219
sp|O15460|P4HA2_HUMAN	O15460	P4HA2_HUMAN	P4HA2				220079	3296030									48651.6	352275		126487					75132.1											94586.7						64957.5
sp|O15479|MAGB2_HUMAN	O15479	MAGB2_HUMAN	MAGEB2	169000										575450													454710		366673
sp|O15484|CAN5_HUMAN	O15484	CAN5_HUMAN	CAPN5	5272160	7609860	8992560	3736590	13890900	2423990	4410260	10429500	20725100	7849030	10071500	9266880	5645130	6669460	15339900	8649080	12587600	7714090	12952400	5848000	8105260	4558830	6216570	5519490	6230870	6488010	4352320		8122940	9421110	6356740	7001560	5219320	9750900	8174980	12092400	13669900	7906410	5328770	8790540	11898200	12170500	16683400	11443300	11645800	8646820
sp|O15488|GLYG2_HUMAN	O15488	GLYG2_HUMAN	GYG2	145461						26109.3								428904						2049070									3572940					93165.8			4667350
sp|O15498|YKT6_HUMAN	O15498	YKT6_HUMAN	YKT6	1909450	1232870	2505570	1790590	3194470	1291880	2768820	2463030		2502790	2595230	3799290	1650570	2496140	2386500	2616150	3022840	2560790	2659130	2774940	2810020	3167760	2906780	2248890	1655170	1910010	1573950	31334100	1723350	2840470	2431300	1750050	2132020	1921770	2220850	2309420	3224380	2557470	3331110	2818550	2737730	2789540	3374430	3138730	3072080	2292430
sp|O15511|ARPC5_HUMAN	O15511	ARPC5_HUMAN	ARPC5		95682	91524	357493						127900		2639630	205673		244664	149317	228063		201684	91586	160741		200439	218810	177153		140002	3078740		175380	239629		169914	121741	464904	162516	252593	214780	61125.7	239750	284584		143602	227752	368336
sp|O15530|PDPK1_HUMAN	O15530	PDPK1_HUMAN	PDPK1	137312	145475		168453						109200			220626	175030	155387	72495.7	103878	119794	6223080	135458	161483				248210	134246	219145			101937	157398		147341	145391	183651	280229	118449	149636	140728	107236	123214	95835.8	110049	125836	168817	124102
sp|O15533|TPSN_HUMAN	O15533	TPSN_HUMAN	TAPBP				337451	45792400		1386590						428685					427183	1225880	700861			52467.1			841211					2070200					2935580		222289								58385.3
sp|O15554|KCNN4_HUMAN	O15554	KCNN4_HUMAN	KCNN4		10543.6											367613					259017			6323.08		127429												51818.8	9346.8
sp|O43143|DHX15_HUMAN	O43143	DHX15_HUMAN	DHX15	390916	962651	844009	677968		115923		51353.9	139143	61877.1	50656.7		199763	297969	18791.1	407582	11866.6	877915	5111820	70550.5	404989	19142300	471801	1228130	248207	628595	1246270	25068500		5260450	1712050			442857	2945780	654966	67339.4			1959070			3190410	846668		1437690
sp|O43149|ZZEF1_HUMAN	O43149	ZZEF1_HUMAN	ZZEF1		1291230	8249950	1468500	13979700		5421850	4094350		4812830			672239	1710810		12304000	2274740	7560220	10509100	701365	874060			5224340	2765560		1176660		131627	3982840	1232680		4380990	1527850	1395180	3719340	1867490	2407090	2723740				5944560	3115950	1323590
sp|O43150|ASAP2_HUMAN	O43150	ASAP2_HUMAN	ASAP2				325728				6280.14		79308.6			158874		365828		104366			188942		51355.7	788441		319294		198380			264084	159939		196170	316605	167427	1657490	147035	535417		316759	49575.8			250682	259308
sp|O43155|FLRT2_HUMAN	O43155	FLRT2_HUMAN	FLRT2													812806			301168				55928.3						1822320	285524							54220.9		27342.5			709440	122158		1154440			190982
sp|O43156|TTI1_HUMAN	O43156	TTI1_HUMAN	TTI1	434521							637635			11105300				531477		4542540	416359			181986					2009550	259276	175991000	1103430	2199850	393093	2433810					716617		382520					1807380
sp|O43157|PLXB1_HUMAN	O43157	PLXB1_HUMAN	PLXNB1		186252		614860	20120.6					140690			190577		77877.6	63049.2			77898.8	81277.2	165086			184456		261152	141513			28731.1	130297		88935.6	299884	111827	121054	83299.9	112771	43987.6	115043					121919
sp|O43159|RRP8_HUMAN	O43159	RRP8_HUMAN	RRP8											967089			25091.7						52118.4	39237.4				831355					701693	49234.6				635448				12100.6			205908	1536800
sp|O43166|SI1L1_HUMAN	O43166	SI1L1_HUMAN	SIPA1L1				928672			645187						5710710		95030.5				4486330			44241											24107.1	12798000		125352		133512			1165040	72138300			71798.7
sp|O43169|CYB5B_HUMAN	O43169	CYB5B_HUMAN	CYB5B	94444.2	164437						75898.4		182848									36124					500428			115647							23988.1		169169	39826.9
sp|O43172|PRP4_HUMAN	O43172	PRP4_HUMAN	PRPF4		91853.2		339712	4283920						10719100			288086	85250.8										490976	2222250	1857890	3678320	660987			1226.33		411989	2280110					31122.5
sp|O43175|SERA_HUMAN	O43175	SERA_HUMAN	PHGDH	2162620	1870750	1029650	3116330	2524920	3651020	14927300	1687720		2892460	1606300	2823700	1322060	10855200	1515540	2896600	8895320	643670	1964580	2507010	4305630		3728920	3300730	2711460	1564520	3357100	2189200	1569820	1069020	1449850	971712	3608090	3357630	1390180	5532020	1312250	1181360	4322460	827318	1187250	1551380	679786	1915190	2656790	767556
sp|O43182|RHG06_HUMAN	O43182	RHG06_HUMAN	ARHGAP6	1086700						332140	903280		4438780	6012160					11257500	3544960	34272400		531289	396625		105616	3653870	6336050					1335280	3430800			608602	486168	806255	884221	1193390	3924780		728226	9263070	24346500	906088		7523720
sp|O43184|ADA12_HUMAN	O43184	ADA12_HUMAN	ADAM12							3424230	2120850									5295890
sp|O43236|SEPT4_HUMAN	O43236	SEPT4_HUMAN	SEPTIN4							300528							2689120							23788	15388100		677115												30807.7				4786.91
sp|O43237|DC1L2_HUMAN	O43237	DC1L2_HUMAN	DYNC1LI2	76605	331268		191362	87898.4		1609740	198608		124215	451169	23987300	163302	446764	77787	266423	273171		2738380	167392	220554		274866	298059	503975	73285.9	244602	53143300		5025.7	183973		268892	322923	162499	364073	142917	191653	319268	143820	105478		79552.6	132185	217658
sp|O43242|PSMD3_HUMAN	O43242	PSMD3_HUMAN	PSMD3	175638	1701840	622303	895480	778936	704506	288101	146378	25449500	849841	465368		1181400	1482750	508499	1619990	1278980	555921		1584560	996520	145793	1159230	1643810	2225740	1743420	2447040			270056	1225350	574094	1691140	1352810	541543	3877810	283395	452214	1718610	703590	412132	443344	459981	584441	891295	350147
sp|O43252|PAPS1_HUMAN	O43252	PAPS1_HUMAN	PAPSS1	24098.7		2263910	2105290				46257			403194	119732	517262	11832.1		552296	279934						43851400	1527940			300695		4577180					1167260		1282550	333436			446317		135716			1630570
sp|O43264|ZW10_HUMAN	O43264	ZW10_HUMAN	ZW10		93171.6											922953								88399.8				41313.1		143829		23846.8				113063			132309					659975
sp|O43272|PROD_HUMAN	O43272	PROD_HUMAN	PRODH	542705	264572		549997		36642.3	111723	550809					1479450	44315.2	137041		30782.6			500438	326020					1692520	205761		154912		306613	93919.5	517380		448646			214032	2319030	267480		283822
sp|O43290|SNUT1_HUMAN	O43290	SNUT1_HUMAN	SART1	30194.7			6070340			88594800	220829		552691	25069.7								76648700		827569		16076100			154615	155535					82643.4					131002		189234	252628				276975	61025.6	735695
sp|O43291|SPIT2_HUMAN	O43291	SPIT2_HUMAN	SPINT2	2740010	1562270	3338870	762166	3920150	1745100		1062220		2231120	1235630		1631660	2227980	1327170	2321580	1754570	2236820	1435640	2719800	3026990		1145990	1616940		3021330	1267040		902855	1952930	1823940	2616720	1854220	4233470	1658030	991015	747893	1404510	2825340	1837700	4743950	2747840	1661370	1642140	2191940	1908320
sp|O43293|DAPK3_HUMAN	O43293	DAPK3_HUMAN	DAPK3		440674											359479	676963	537502												353360				150318		382417			649688	693068			3032790			1817080	379627	415849
sp|O43294|TGFI1_HUMAN	O43294	TGFI1_HUMAN	TGFB1I1				192408		105839																		1099360							46594			29079			1881910	53272.9
sp|O43295|SRGP3_HUMAN	O43295	SRGP3_HUMAN	SRGAP3	1071760	1574490	1263950		2376730		568061	482494		880408			721461	219268	820759	1219650	391116	647463		718862	579407		522093	756960	651115	503301	302025		1167450	947455	610407	682253	451009	1600110	1172720	1021410	1473770	1010430	162821	855720	660052	1662390	1400280	1181440	599410	871815
sp|O43299|AP5Z1_HUMAN	O43299	AP5Z1_HUMAN	AP5Z1															37363						80779.5				61943.7						246161	18483		82796.9		101307		22427.6							39549.2
sp|O43301|HS12A_HUMAN	O43301	HS12A_HUMAN	HSPA12A	711281	2814880	1382430	9591270	1146960	1988710	852747	5927570		2271060	563232	22166700	1302790	944684	1954090	2871720	527114	902377	1278760	2643570	2156880	3354540	1192030	1567960	1586840	1758840	4425140	15015300		1344760	3005680	1341250	992927	5760240	2435100	853180	1790320	2837080	814724	1844610	1233210	902179	1145490	586847	1728220	797264
sp|O43306|ADCY6_HUMAN	O43306	ADCY6_HUMAN	ADCY6							576077	395312											121770000									13018000
sp|O43310|CTIF_HUMAN	O43310	CTIF_HUMAN	CTIF																												31714200			604470						80483.1									236834
sp|O43314|VIP2_HUMAN	O43314	VIP2_HUMAN	PPIP5K2				12974.4											592883				160563		16829.9						91119.3	58025200	74691.7		24245.5			127420		203573								358251
sp|O43318|M3K7_HUMAN	O43318	M3K7_HUMAN	MAP3K7															81720.7						124496							1972580								112829		69984.3		103611					126783
sp|O43324|MCA3_HUMAN	O43324	MCA3_HUMAN	EEF1E1	9310.45	280939		64824.9	207042					81731.3			90130.6	43891.2	29739.9	227261	202932			102938	102362		293081	149331	410313	126308	281216			21241.8	102747		176733	440823	99647.6	1007500	62807.8	35094.1	85762.8	29670.8			46149.4	82530.8	89909.5	18294.1
sp|O43353|RIPK2_HUMAN	O43353	RIPK2_HUMAN	RIPK2																						40996.9
sp|O43374|RASL2_HUMAN	O43374	RASL2_HUMAN	RASA4				214473																					429417		42109.2				99485.3			264768	432869			84897.2							196834
sp|O43379|WDR62_HUMAN	O43379	WDR62_HUMAN	WDR62					36969.6		1482100												303001	41562.3	314814									422928	264208												335261
sp|O43390|HNRPR_HUMAN	O43390	HNRPR_HUMAN	HNRNPR													316836	4620.31		51809.7										137338				30403.8	19560.9				3632.3					24879.6				558755
sp|O43395|PRPF3_HUMAN	O43395	PRPF3_HUMAN	PRPF3	92169.6					64536.9					338598						109866																					65571.4
sp|O43396|TXNL1_HUMAN	O43396	TXNL1_HUMAN	TXNL1	522487	1467340	1020360	1681410	1404730	920200	3000620	464121		1128490	1138410	649098	1959710	2165890	1648200	1445500	2466560	762729	5626110	1032370	2304660	1712530	1292570	1471040	1280250	1980650	1217750			1196360	1286750	765937	1326890	1421250	1515350	1112740	1625780	1633510	2069050	1376350	1312930	1315870	1652500	1643000	1879340	891349
sp|O43399|TPD54_HUMAN	O43399	TPD54_HUMAN	TPD52L2		319291		250208			1800660						304799	515670	132852	196787	397493			5297710	342018				145114		158570	11652400		116544	148268	5336950	67985.6	137568	170264	181636	244567	170519	302324	297131			147498	179585	293873	56553.8
sp|O43402|EMC8_HUMAN	O43402	EMC8_HUMAN	EMC8
sp|O43414|ERI3_HUMAN	O43414	ERI3_HUMAN	ERI3																					56187.4										19052.6					18794.1			53090.3						50420.6
sp|O43426|SYNJ1_HUMAN	O43426	SYNJ1_HUMAN	SYNJ1							1344370									10868800		4585980	2099690	170477							225555	2188740				2819090				2362280	97271.4	2781750
sp|O43427|FIBP_HUMAN	O43427	FIBP_HUMAN	FIBP		151085		173804						82155.9			115346		68935.2					62187.6	106039				98326	99829.4	128108	583644000		91907.3	91246			98072.4	193375	110177	75795.5	77876.3	74472.1	88523.4				62936.1	113233
sp|O43432|IF4G3_HUMAN	O43432	IF4G3_HUMAN	EIF4G3		3342040	2261050					6177200			1070390			2543570	1106500	172931					1673540	5162.46	1801160	1495590							794681		1592870		1216000	976479	1144290			15560800		747354	1103420	3492490		1385670
sp|O43447|PPIH_HUMAN	O43447	PPIH_HUMAN	PPIH		131895	243396	186416	426261					482956	96346.9		331221	282852	336135	100278	257612			286259	367654				65402.2	302164	265582			204865	209877		228408	272721	276958	228829	398366	291752	301392	524086	248851	248536		384577	231355
sp|O43451|MGA_HUMAN	O43451	MGA_HUMAN	MGAM	24603800	7798250	35966400	47281300	7739260	7615350	618549	24839800		21118000	21466500	46600200	15007300	4119510	17728300	19559100	9224000	22657400	15559500	17104500	13319200	9243800	27508300	36576000	59674800	22018800	12475100	44035200	50677900	104293000	175439000	29097400	16626700	21535600	25663400	10548500	6957100	31697000	27360100	18937400	27027600	27021300	18557300	30092700	21771100	22768400
sp|O43464|HTRA2_HUMAN	O43464	HTRA2_HUMAN	HTRA2						430801								2164510		5052850			4359950	4826130		1438210									4520160						2258670						1342650
sp|O43488|ARK72_HUMAN	O43488	ARK72_HUMAN	AKR7A2		681729	575298	485495	646049	1200230	5574600			710821	700774		1201920	1260060	542833	931916	1654670		1123770	1626970	969101			1335600	1455420	714642	1575300			565822	2042130	880179	2751330	839303	1545970	784495	856245	937625	1706550	787852	1884390	906249	991638	832074	990017	654870
sp|O43490|PROM1_HUMAN	O43490	PROM1_HUMAN	PROM1	8476530	5442950	25161900	7850990	4230940			7974610	82609700	14510500	14167000	25175800	2363900	666096	10344600	8567480	3501820	7748750		13740000	10115500	4990030	6870260	8278390	4972760	12707800	3532710		13806000	10215600	7621420	25055900	10731700	13179100	1706780	4852620	3340660	17563100	13691800	16201600	11599100	19243200	11058300	15579100	8617080	27697400
sp|O43491|E41L2_HUMAN	O43491	E41L2_HUMAN	EPB41L2	402618	478540	284604		12095100	1462490	7174980	2812710		316281	82888000		1755100	738901	413154	642634	650582			456621	812959	432705		2091060	390723	613346	377139		186520	211675	83223.4	1989890	409724	389705	675130	261061	294183	411111	192408	860773	43691.3	898435	476014	987577	248287	1388110
sp|O43493|TGON2_HUMAN	O43493	TGON2_HUMAN	TGOLN2	819725	832002	378370	323115	214829	208499	2781620			334146	149582		317564	446615	172108	736663	176195	309058	1657520	269559	537261	65467	313260	884479	520045	461259	453911			58708.9	327197	169133	259275	881674	232651	736846	174100	112093	295723	77499.7	196005	97015.9	210867	122278	319484
sp|O43504|LTOR5_HUMAN	O43504	LTOR5_HUMAN	LAMTOR5	631262	1270920	1033480	863326	691794			508008		946147	479517	1139620	526130	422679	732233	480441	1391560	1014710		488910	1086990	113679		523082	2349980	536902	782367		712028	1234140	4899520	1012850	1372390	1348880	605989	638345	193490	886555	1519040	574446	553054	697441	584813	635911	804533	750125
sp|O43505|B4GA1_HUMAN	O43505	B4GA1_HUMAN	B4GAT1	5403690	1466120	8376260	65537.9	3809560	1425130		2858910		12032500	5266120		11402000	1127280	314861	8450410	307954	7164140		5182350	1330160	1166540	7336200	9608340	1929240	12139600	8751230	7664020	748510	1616900	82304.3	5601560	7042400	3564230	376105	3130470	91925.9	3325760	8682900	2971040	6423090	11524900	4321660	2242380	2885700	3794790
sp|O43516|WIPF1_HUMAN	O43516	WIPF1_HUMAN	WIPF1																									397058						351737				292413
sp|O43525|KCNQ3_HUMAN	O43525	KCNQ3_HUMAN	KCNQ3	1683160	355899		5270660		2639310	324148			518968		937937	17687.7		784310		524014		2127150		97048.5		64669.6	898592	681757				3450540	324576	263756	308914	903346			439844	21997.1	179573	402322	38006.1				311583	194866
sp|O43526|KCNQ2_HUMAN	O43526	KCNQ2_HUMAN	KCNQ2		291664		319628				230009			3031020		32446.9		275393					1506660	357434		1936810	4948640	566654		677561			1009370	152000	1115520	277854	272356		1959860			1126470	176895	751470	405370	355948		324757	353381
sp|O43529|CHSTA_HUMAN	O43529	CHSTA_HUMAN	CHST10								1991570														28922.3										744726								2092860						1194480
sp|O43556|SGCE_HUMAN	O43556	SGCE_HUMAN	SGCE		215442		123955	128490					143254			196668	58230.7	50722.4			139016		145447	145691		125565	227090	68051.9	270508	119071						93098.8	277749		37982.4	31680.2	141030	174195	136044		114205		102314	206050	85612.7
sp|O43566|RGS14_HUMAN	O43566	RGS14_HUMAN	RGS14		1637400			3485050										690439	1062220																					471086					704542
sp|O43567|RNF13_HUMAN	O43567	RNF13_HUMAN	RNF13		1993850	4897060	3551620	6470730				2823040	6195140	3651500				1458650		828580			3092460	833830		1688590		5003890	2904640	5637570		16657100	2025940	4928940	13657900	5757960	1812100	1160820	1017630		2945090	2810800	1110550	3397510	1833290		3107930		1467650
sp|O43570|CAH12_HUMAN	O43570	CAH12_HUMAN	CA12										400938	565199		317452		58937.8	138970				482063	279294			352305		246987							194315	412957	542954	1400320		159350			380874	415412	124231	71595.2		382427
sp|O43572|AKA10_HUMAN	O43572	AKA10_HUMAN	AKAP10	12525.8	67442.8					71018.1	403853					2419420	128254	35678.8		134173		48974.8		30602.4	38658.5			37631.5								24216.5	886009	1333960	74984	30699.5						295806	18107.9	61539.2
sp|O43581|SYT7_HUMAN	O43581	SYT7_HUMAN	SYT7	504438	384311	585228	399486	1271370	650158	5894960	443299		542969	485363		473692	5684280	972937	1570050	6563230	431507	558645	233732	3715240	866284	295369	458078	178150	844078	583439	4722590	669571	1263890	383201	579701	655493	984598	675768	968649	727743	346438	3777220	457219	1225710	1300900	687153	1234180	1824440	327290
sp|O43583|DENR_HUMAN	O43583	DENR_HUMAN	DENR	46566.4	506418	497190	705887	410226	678662	1636860			307879	502807		625020	969875	646387	428683	443972	487209		438001	695288		456447		596275	421717	586948		137191	586882	737119	374161	427664	384812	742926	593762	852796	702742	776972	775771	541210	521568	801175	733272	740961	569932
sp|O43592|XPOT_HUMAN	O43592	XPOT_HUMAN	XPOT													103691	28005					220455																	66852.4
sp|O43598|DNPH1_HUMAN	O43598	DNPH1_HUMAN	DNPH1		1261910	1620330	4438490	733056	664226	4789250	1583270		2065820	1353730		3790350	1054080	1270240	1990520	2590640	1365690		1304190	2391670	1704600	1521150	2654780	3935120	2387910	2867950			2742220	6123920	1949200	2774270	1499300	4310470	1104000	1337150	2353120	3445560	2560950	2062780	1669810	1986380	1823690	2230360	1607100
sp|O43615|TIM44_HUMAN	O43615	TIM44_HUMAN	TIMM44		2659560	1871100			76592.2	12510500	2145340			6244510	1594300	275507		2603140	2356970				4609620	618845		5536940	6950630	1460620		1806280	10009700			1658200		3008360	2701770	5917040	1368740	493929	45688	429485	611593		4164610		151857	6260340	4967860
sp|O43617|TPPC3_HUMAN	O43617	TPPC3_HUMAN	TRAPPC3		481230	892391	51094.8	2213110		3473020			1015720		2165010	1757170	1965810	1157630		2597860			1306100	1226010				1098130	1252070	1303230			1870160	1396960		121445		1397900	1216150	703697	1985020	1900630	1197820	2203840		2837770	1168160	1565590	1283110
sp|O43633|CHM2A_HUMAN	O43633	CHM2A_HUMAN	CHMP2A	33711000	27205300	12018600	6111340	44639700			55197400		21420800	7474800	13971000	12063000	4062780	29084800	11921000	35026600	14878100	27475800	15181400	8205920	2680050	2245300	6408890	4575590	9645520	5486520		3708830	22017000	4872130	10430200	12597800	18831200	15451500	7215020	4854690	23511800	12080500	19658700	12827400	15083700	13510100	12229400	8268930	29686200
sp|O43639|NCK2_HUMAN	O43639	NCK2_HUMAN	NCK2		428738	227586	583424	961976	273520	158196	76199.5		410213	437654		404610	384420	535705	453605	285161	336404		334610	338437	469318	578940	378632	498838	280714	270133		68881.4	430242	509010		503568	449572	456856	231692	615722	615281	301848	576314	169226	469417	706904	539897	455627	267472
sp|O43657|TSN6_HUMAN	O43657	TSN6_HUMAN	TSPAN6	3522640	1291430	2780460	1820210	1609050	7622950	119550000	2561250		2862270	1561090		973940	5046070	2385460	8843520	10113700	2785140	32487.7	2518100	21632500	3236440	1670270	2673750	4064590	8006320	1579910		4112130	1275360	4312830	4468120	8854720	6379120	1385260	3969190	2007740	1873350	24332400	1340730	11132100	15999600	2252870	5627440	8640480	2581720
sp|O43660|PLRG1_HUMAN	O43660	PLRG1_HUMAN	PLRG1		1724580	6060900							1120870				599096		21923.6	2599920			3892130	1304550						1806460			1501350	3443140	15217500	2860910	1372360	707789	28532.4	1013420		2417280	1317680		1563400	6120720			10846800
sp|O43663|PRC1_HUMAN	O43663	PRC1_HUMAN	PRC1						115613									38340.1													30629500
sp|O43665|RGS10_HUMAN	O43665	RGS10_HUMAN	RGS10		29812.7	235007		175752										33179.9					69230.3	14892.9										499579			49850.3		49493.2	46018.6									34690.5
sp|O43670|ZN207_HUMAN	O43670	ZN207_HUMAN	ZNF207		82341.4											65914			122915					3315400						56962.5						2415890	34190.7		475929							728255			34737.9
sp|O43674|NDUB5_HUMAN	O43674	NDUB5_HUMAN	NDUFB5				4255430			3491.41							1524.42										1255260			309922									367226
sp|O43676|NDUB3_HUMAN	O43676	NDUB3_HUMAN	NDUFB3		277793				273557																462681	234418	616457	110860									52422.9		148016
sp|O43678|NDUA2_HUMAN	O43678	NDUA2_HUMAN	NDUFA2		149565																					272028	426955												32083.5
sp|O43681|GET3_HUMAN	O43681	GET3_HUMAN	GET3	384910	809816	689715	2008790	712830	1237540	642608	450122		991859	339961		994073	910394	631605	1084540	994518	383972		1274170	808302	944995	1188050	1151070	2109710	788781	1370020			626484	1624260	991492	1913870	1147430	1180540	1282960	704399	745126	1222500	899725	705663	680627	469271	708409	1151790	624193
sp|O43684|BUB3_HUMAN	O43684	BUB3_HUMAN	BUB3		355523			96739					8406.65			214028	122291	28096.7	195592		1865050	251534	100304	136054			862133	56870.6	265523	274851		3294710				80070.8	53957.9		341229						69273.1			73771.4
sp|O43707|ACTN4_HUMAN	O43707	ACTN4_HUMAN	ACTN4	1245260	6195090	3226410	13874100	2591680	5918810	1904390	5930260		2615790	3385780	3809410	8009410	3366180	6894190	5580920	5584280	1278880	8231550	4514960	3212720	4473530	6450480	8087370	8122520	5978170	6855150		843127	4668390	8224220	5091160	8736490	3418460	3682210	4419020	8491280	7423640	5409130	6671940	3874420	3183610	6000810	5088920	7838600	2550610
sp|O43708|MAAI_HUMAN	O43708	MAAI_HUMAN	GSTZ1				53494.4		110805								154110						1048490	78702						22169.7			1837590						128430		90337.4	210011					71986.2	73457.2
sp|O43719|HTSF1_HUMAN	O43719	HTSF1_HUMAN	HTATSF1	4503540	219867		773217	1459610		1832990	290586		171475	2274020		724451	1129960	273392	178064	509122		3631880	1001760	2094600			4520760		3052310	1437790		269328	148044	5307810	1959520	790063	303364		118225	61231.1	292091	1969050			1756560	56801.5		1026890	374013
sp|O43741|AAKB2_HUMAN	O43741	AAKB2_HUMAN	PRKAB2		73357.8																		62649.5				20346.1						73608.7					84880.8	339571
sp|O43747|AP1G1_HUMAN	O43747	AP1G1_HUMAN	AP1G1	580251	1021630	548712	814158	564239	414418	1483960	682929		895720	840058		576800	1882180	574515	1144790	1192340	162206		622385	1074970	767914	691994	963172	1041440	834330	1480830			529740	1021120	701005	1083930	964775	754168	1181030	617799	541651	1285840	489502	601297	429933	381687	643412	973974	551906
sp|O43752|STX6_HUMAN	O43752	STX6_HUMAN	STX6		126074														64466																		35728.3		55863.9									63899
sp|O43759|SNG1_HUMAN	O43759	SNG1_HUMAN	SYNGR1		977206	725234		303165								84421.1	104970	146273	191034	63034.6		11666100		325100		175119	694468	538175	252596	559941			28729.8	149034			479610	237622	904569			46904.3					75400	123652
sp|O43760|SNG2_HUMAN	O43760	SNG2_HUMAN	SYNGR2	2650550						4173740	1553060		991740	1530900		554033	5045240	1474580	4036670	4107980		2449200		2871880	3091680		2155940		1753450	2689750				1235790	1661800	1361840	3376070	1577690	3318510	954306	755604		753369		1069860		1198010	2708470
sp|O43761|SNG3_HUMAN	O43761	SNG3_HUMAN	SYNGR3	161921																		294832
sp|O43765|SGTA_HUMAN	O43765	SGTA_HUMAN	SGTA		190168	282785	361954	149919		184793	677736			386607		236258	342435	147339		333501	530503	1766570		354496	254903	34045.8		318775		169358			193872	238054		440367	305169	161827	282572	160659	212618	436514	113676	292391	1389210	163469	193192	366310	970221
sp|O43768|ENSA_HUMAN	O43768	ENSA_HUMAN	ENSA		561386											490167		573205	464917					599244			183861			243531			547170	293400			92001.8	512476	424119	549354	476269	327352	593245				580228	577645	422831
sp|O43772|MCAT_HUMAN	O43772	MCAT_HUMAN	SLC25A20							1351230									95073								398978					1072750				175411			179709
sp|O43776|SYNC_HUMAN	O43776	SYNC_HUMAN	NARS1	146579	913236	431588	1084290	1764700	3555430	7399620	13145100		1469970	4308680		2435060	5362070	1367710	2327880	3538250	2127860		1462980	2101150	871085	747499	1618520	1139370	1725270	3809580	11266700	25285400	1129260	1538880		1849310	1337870	2231700	1758450	907879	936241	2531810	989081		596921	1004330	1722260	2636660	552201
sp|O43795|MYO1B_HUMAN	O43795	MYO1B_HUMAN	MYO1B	1297040	3256100	3399970	19499600	2728420	3468070	2939540	3049670		3483810	3742570	1582260	2294590	689260	3400600	2589830	1947180	1855400	11424900	1786130	2636820	1997570	4015330	3186400	2094080	1601830	3319760		1567990	4234230	2292830	2021240	1273120	4883860	1800200	1789070	4298660	4481350	1305980	3750790	2953780	2334030	4156530	3203350	3163590	4219820
sp|O43809|CPSF5_HUMAN	O43809	CPSF5_HUMAN	NUDT21	12829.3		794510		551798			65022		249525			891366	634070	130563	425984		539321		362168	316694	24666	1896860	632140		1275960	67267.3	44302900		1606580						527870		602552	1403160	271904	640049	204452	911324	454086	232386
sp|O43813|LANC1_HUMAN	O43813	LANC1_HUMAN	LANCL1	203935	529398	1552760	1323450	1674830	35345200		151878		1043400	1292760	1961290	1141510	539775	1366250	1685930	1278450	924894	1549720	1591220	1605850	564448	994761	1469590	838065	1288010	1150880	8949640		1512490	1075430	663937	1196260	1221000	867832	1313220	1612960	1660650	1158070	1764670	1753230	1311590	1662180	1384630	1375430	1712250
sp|O43815|STRN_HUMAN	O43815	STRN_HUMAN	STRN												420196															11645.6									46285.8
sp|O43818|U3IP2_HUMAN	O43818	U3IP2_HUMAN	RRP9		5655340				13974100				444866	23974400				245068	1644670	486013		3491030	520976		38166100			6067720	367273					547390		1794980	298789	800255	389921		182704				1034580	4009810			693319
sp|O43822|CF410_HUMAN	O43822	CF410_HUMAN	CFAP410														19635							22019.7				57102.4		19007.4				17159.4
sp|O43823|AKAP8_HUMAN	O43823	AKAP8_HUMAN	AKAP8						27634.5		472756			9501810													1797190											109248											774080
sp|O43824|GTPB6_HUMAN	O43824	GTPB6_HUMAN	GTPBP6	43077.4		1781390		5118030						72920.6																							116294	1021330
sp|O43837|IDH3B_HUMAN	O43837	IDH3B_HUMAN	IDH3B	149353			752427	32997100		267219	866841			251803		431056	518539		1895460					144183			1203110		4317080	377026			169087	2003.47	42020.5		68493.3	574798	442799	59243.3		373939	235790					308395
sp|O43847|NRDC_HUMAN	O43847	NRDC_HUMAN	NRDC	315434	823471		324141			1098110	205497		230757	350526		613435	672733	540538	454605	1036130		342172	248494	990206	128256	17736.2		769870	1014330	743315		97634.4	242096	258872		312525	400922	315038	778141	254645	341218	814043	1170600	410050		3023440	540022	653106
sp|O43852|CALU_HUMAN	O43852	CALU_HUMAN	CALU		280029	1034690	31599.3	1543680	158822		119660		773805	990553		1084900	99315.6		257550		7930150		919592	164600		696912	301810	2830870	393307	71988.4		864005	959522	38006.7		839646	766658	912182	213904	233547	215335	1280220	101167		204564		974495
sp|O43854|EDIL3_HUMAN	O43854	EDIL3_HUMAN	EDIL3			424376	233553	1678200					613509			515221							1080860	196201				516335	822888	207464	498906			760130	1664860	2065570	1104160	334937	326082	247424	540419	987805	489104	1021860	915308	292703	524720	1006750
sp|O43861|ATP9B_HUMAN	O43861	ATP9B_HUMAN	ATP9B	374347000			1959500	9914770			243574		9093880						9765250	8304650	23989000		7693460							2296690						11983700				697614
sp|O43865|SAHH2_HUMAN	O43865	SAHH2_HUMAN	AHCYL1		930842	718731	496414	475183	742703	817751		20612600	510997	160660	363061	733799	552338	371641	571445	312981		242980	698554	611187	540010	1179170	506761	1006080	369343	848867	6291760		435852	531371	788852	577384	360414	771282	594455	638071	909738	680602	866855	437812	511395	583039	963654	581097
sp|O43866|CD5L_HUMAN	O43866	CD5L_HUMAN	CD5L		22672400		1736530	595318	3313510	3035060	2141720	13593700			6939060	253299		1011280		637318		115149000	1086470		6999900	298042	1947600	719396	22805000	400069				324814	425042	1254320	2576140	499558	577395	289442	220223	816221	262731	577177	899785	23420.4		2403950	723073
sp|O43896|KIF1C_HUMAN	O43896	KIF1C_HUMAN	KIF1C		91667						88399.8				129936	67367.7	67555.2	66428.4				341072	68695.7	72468.1	5877000		56667.1			97486				87104.5		78191.1	147124		173145	86843.4	63165.7	100552	111318				40150	96726.1
sp|O43909|EXTL3_HUMAN	O43909	EXTL3_HUMAN	EXTL3	55466.5							2513090											354564
sp|O43913|ORC5_HUMAN	O43913	ORC5_HUMAN	ORC5																			3426600
sp|O43929|ORC4_HUMAN	O43929	ORC4_HUMAN	ORC4		62188.8				238890										13723.8	13624.8					108948									50693.6	34022.5		81487.1		32880.6	40290	54283.9		51930			6840.3		25857.5
sp|O43933|PEX1_HUMAN	O43933	PEX1_HUMAN	PEX1	507444						4264160	552064		170760				18130.2			892866	15985				642230					1745040			275957					157850											143331
sp|O60216|RAD21_HUMAN	O60216	RAD21_HUMAN	RAD21			12319.6																								73581.7							15012.7
sp|O60229|KALRN_HUMAN	O60229	KALRN_HUMAN	KALRN	418173	187048	279890	135137	570148			504638		460565	449899	2411140	371185	126868	717191	270943	323183	1592600		669477	249317	576827	268978	316744	217098	289194	388416	13037500	865461	868580	100609	162485	123682	469812	192091	1304240	356905	525285	292701	601176	209907	242404	383147	845811	401228	745298
sp|O60231|DHX16_HUMAN	O60231	DHX16_HUMAN	DHX16			8325370					101114								413170											130490		122678	390341						90981.9	605728			91006.8
sp|O60232|ZNRD2_HUMAN	O60232	ZNRD2_HUMAN	ZNRD2
sp|O60234|GMFG_HUMAN	O60234	GMFG_HUMAN	GMFG
sp|O60237|MYPT2_HUMAN	O60237	MYPT2_HUMAN	PPP1R12B	588889		1753120	395625				213231												99011.4							52778.4	812475	9104170		9084470						127740					335638
sp|O60238|BNI3L_HUMAN	O60238	BNI3L_HUMAN	BNIP3L																															75435.8
sp|O60242|AGRB3_HUMAN	O60242	AGRB3_HUMAN	ADGRB3	345619	898002		843742	2300810	1698200		1941510				2379310	1035000		171903	818505	2905780				1386710		252948				524588			5532640	312829		72042.4				104956		1486510	1352290			391912
sp|O60244|MED14_HUMAN	O60244	MED14_HUMAN	MED14		175124					116814												540104
sp|O60245|PCDH7_HUMAN	O60245	PCDH7_HUMAN	PCDH7																																										7257.73
sp|O60256|KPRB_HUMAN	O60256	KPRB_HUMAN	PRPSAP2		277221		313731			777565		917626	238218	148932	175794	353381	428912	200479	363038	515008			340661	274225			637986	414479	734633	435897			199868	288862		382833	292912	208453	349207		227821	662440	164689	186691	176953	161102	227904	336107	207220
sp|O60262|GBG7_HUMAN	O60262	GBG7_HUMAN	GNG7	9561510	10048700	18211500	7137690	14554300	1715820		12139600		12669500	14552600	9219130	10214100	5272440	16140800	13986900	6606600	14670700	3716550	13785700	11839100	21272200	9707920	6269750	4789820	6512990	11187800		7087870	13076700	6505600	8204790	12801200	15867300	15173400	11129800	20649900	16893700	6188810	19313700	11903300	12555700	15303200	19510400	13958800	24465200
sp|O60264|SMCA5_HUMAN	O60264	SMCA5_HUMAN	SMARCA5												44746.8							266180
sp|O60268|K0513_HUMAN	O60268	K0513_HUMAN	KIAA0513		119314					321576				7976.06			392794	29934.8	261645	830618				378536																	36144.2	495432					136614	247644
sp|O60271|JIP4_HUMAN	O60271	JIP4_HUMAN	SPAG9	5098470	3616240	2119650	4069560	716972	6946340	2663580	2246810		1094720	231278		3566530	897130	569503	1634080	1367940	541445	15449100	2976140	1841410	997509	2133920	2692520	30721800	1000700	3946580	55585700	884162	4027790	18894300	2610830	10512400	2244450	3985080	2291070	451283	1366970	4300040	2913300	1112370	595208	803107	1125080	1890990	1128020
sp|O60282|KIF5C_HUMAN	O60282	KIF5C_HUMAN	KIF5C	216387				500590		3373310			66026.6		297130		2946630	263318	360042	2310140				1134480				47936	255333	157611			135611	66258.8		153368	184083	90202.6	76840.2	157776		1113370	2139350	111727	163242		133908	250285
sp|O60285|NUAK1_HUMAN	O60285	NUAK1_HUMAN	NUAK1	99461.6	923579		167815	709334					3324880	248701		389209	2890860		11473.5	152126				422763		46243.6	242049	95465	641483	341546					311961			649987	43202.6	22967.9	396630		752524		197253	22375.8			264987
sp|O60287|NPA1P_HUMAN	O60287	NPA1P_HUMAN	URB1																																					107011	170974
sp|O60291|MGRN1_HUMAN	O60291	MGRN1_HUMAN	MGRN1	486864	523966	639315	275251	539053			386672		608421	430219	439678	552033	129720	971694	603109	237999	731853		454069	531507	284548	320415	409237	382181	542967	163881		321894	423130	630079	423679	232631	690456	305313	369378	563251	686877	297306	749576	638963	697241	901397	661886	610282	528541
sp|O60293|ZC3H1_HUMAN	O60293	ZC3H1_HUMAN	ZFC3H1																											19708.6
sp|O60306|AQR_HUMAN	O60306	AQR_HUMAN	AQR							136592				15477200							341719000					169189	244845	17926.3						4190.13	103772						3115730	133579000		51171000		2398100
sp|O60307|MAST3_HUMAN	O60307	MAST3_HUMAN	MAST3			254701					94598.7			22602.8					38550.5	579524	365572															815558				1169710				3521090		791673
sp|O60313|OPA1_HUMAN	O60313	OPA1_HUMAN	OPA1	6663700	306938				254397		27935200		329741			3308710	11057500	688126						37576.2	15857900	31586300	274564	724941	588262	123932		5092830	318262	4427340	690889	1873020		190728	121516	20280500	1288370		325943						2513350
sp|O60318|GANP_HUMAN	O60318	GANP_HUMAN	MCM3AP		47779.6	88986.3	2358300			5224890	54106.5														903916	3453090			3022510					277760												14062.9	62296.3		171728
sp|O60331|PI51C_HUMAN	O60331	PI51C_HUMAN	PIP5K1C	67250.2	230306	281157	38830.8	129502					72254.8			70414.2	103826	184303	145689	86519.7			706210	36790.1				172682	664762	93653			53335.4	1147660		774305	446691	16772.7	89829.5	97768.8	92439.1		229338		357446	905991	64759.9	365410	507721
sp|O60333|KIF1B_HUMAN	O60333	KIF1B_HUMAN	KIF1B																								1965270
sp|O60341|KDM1A_HUMAN	O60341	KDM1A_HUMAN	KDM1A	417284			404159				43701.2			385281			1379140						1865670	18673800		3859630	67958800		537404	463524			1677300		41489.4			417012	30486.5		4409800	1015230			1491840		175361		347583
sp|O60343|TBCD4_HUMAN	O60343	TBCD4_HUMAN	TBC1D4		461400			1232870	86834.4		150094		39637.8				615625		968319	408025			180647	706161			142858	223874		215225				87729.8			464574		630076	289091	217504		189957	793789	843112		837631
sp|O60346|PHLP1_HUMAN	O60346	PHLP1_HUMAN	PHLPP1		51974.1				638326		408615							65902	3747250	1106330						3669010			484291
sp|O60437|PEPL_HUMAN	O60437	PEPL_HUMAN	PPL	520054	1352730	597650	307068	3345640	40365.9		150164		581032	1254790	8684210	410640		2344560	424822	925085	769456	1085210	356701	491792	70113.7	445924	1438170	338731	445568	226431			454414	294790		376872	566133	244836	735129	956964	646681	705668	1558710	545315	22346.5	2618900	428056	960011	453230
sp|O60443|GSDME_HUMAN	O60443	GSDME_HUMAN	GSDME		50420.5	122147		14826.7					129164		35909.5	136509		65557.2			158898		129888					129305		178099			94107.6	121116		140144	58335.8	84685.2	115409	79085.9	210261		161819	77303.6	84647.5	103016	96861.1	89954.4	78954.6
sp|O60449|LY75_HUMAN	O60449	LY75_HUMAN	LY75		4329670			7248780			806996				852574			1826200											6179910	45031.5						24393	5023420		2242560	2863680	3254530		3092320				5507550		5434060
sp|O60462|NRP2_HUMAN	O60462	NRP2_HUMAN	NRP2		9089330	843660				264732	256727	3884650	11289700		32161100	1722920				774930		150616	1091380					1452190	1985680	18652500	540582	157375	20657200		9510430	948317		360414	3187450	1419640	5158910		1184140	257414000			15845400
sp|O60476|MA1A2_HUMAN	O60476	MA1A2_HUMAN	MAN1A2	87273.1	64685.6												8101.54			423800				367622			3794380			117350		1615670		23100.8				5944790			1363020	309716							2698780
sp|O60477|BRNP1_HUMAN	O60477	BRNP1_HUMAN	BRINP1																													52855.6
sp|O60486|PLXC1_HUMAN	O60486	PLXC1_HUMAN	PLXNC1	35382.4	35567.3					323867					20795400					80044.9		4957160		152895	44009.6	11990.9						1579600						20048
sp|O60488|ACSL4_HUMAN	O60488	ACSL4_HUMAN	ACSL4	731770	1454920	1937350	2277100	1601830	1231680	342917	1097890	2502530	2071720	1438490	454824	1421260	629122	1795860	969214	505780	1230820	2669070	1055560	1599500	1447190	1091210	1712940	1238410	1239060	1975560			1468480	1787710	1534110	944085	1776070	1195760	2511660	2552480	2129060	585947	1252250	1449040	1435820	1644960	1614330	1626070	2111310
sp|O60493|SNX3_HUMAN	O60493	SNX3_HUMAN	SNX3	132448	1135300	1068570	979282	682402	1385420	646267			969995	897930		949582	1002620	949937	700375	610227	658186		607936	638215		833786	1065070	1257220	356685	939340			842219	1873290		1141220	1275730	1737640	928207	749356	789189	854234	993619	900251	613766	608129	823261	864291	572869
sp|O60502|OGA_HUMAN	O60502	OGA_HUMAN	OGA		363003		186455			823911						287557	790246	200935	357815	451900			408412	288817				547318	257959	327409				220618		436272	182988	18207.2	257287	154072	137515	362784					239448	232465
sp|O60503|ADCY9_HUMAN	O60503	ADCY9_HUMAN	ADCY9		11314.3																									27605.6								158155
sp|O60504|VINEX_HUMAN	O60504	VINEX_HUMAN	SORBS3					30745.9					67719.9				153812	50001.4		177178				144660				70989.3					78143	111887			156775	182615		52435.3	136162	93819.2	119286	69728.3			90964.3	80139.4
sp|O60506|HNRPQ_HUMAN	O60506	HNRPQ_HUMAN	SYNCRIP	134107					220376					1063840		74272.9		301309	989900			323166	1319690	197308	171942		585107		136349	680798	25435400			429802					522448				608883
sp|O60508|PRP17_HUMAN	O60508	PRP17_HUMAN	CDC40		2011100								12526700	598114		3660880							2653400					3887320	9856370					235495			2949840	3021400	2143020			3983970	50084.5				4994880	3062850
sp|O60512|B4GT3_HUMAN	O60512	B4GT3_HUMAN	B4GALT3				14764.1																			133156				102245						372455				673404				378303					887079
sp|O60513|B4GT4_HUMAN	O60513	B4GT4_HUMAN	B4GALT4	503302									44499.3		9782720	31207.8							62757.2	19822.1			97446.5		85731.7	13210.5						136331	73007.1		18446.4			63891.8		34604.8	67974		37532.7	24023
sp|O60524|NEMF_HUMAN	O60524	NEMF_HUMAN	NEMF		254046		112004		17826.7	37099.1		16693500			9479830	48691.3	501815		863976			41953600	2486210		9640950	97024.4	524514	31486.2	235486	680724		543592	5664720	106918	1056640		895521	2485920	281207	575565	2468310		3734940	1139810				153530	6243980
sp|O60547|GMDS_HUMAN	O60547	GMDS_HUMAN	GMDS	591156	297242	174382	182128	1931910	172377	175448		24786500	180213	747782		503287	306386	141819	357675	559815	991925		288807	523892	220790	509407	682631	580574	628856	840266			277704	395695	359976	415006	568629	192966	1557040	376811	174390	967328	253980	622353	230482	601592	411253	574810	280826
sp|O60551|NMT2_HUMAN	O60551	NMT2_HUMAN	NMT2																											99386.8	5491220						44410.9				29111.2	47123.1					102131	32411.6
sp|O60563|CCNT1_HUMAN	O60563	CCNT1_HUMAN	CCNT1							4359910	139946000					120895	74385		1005150					863161			129582				10841800		229293						99349.6	387300							668583
sp|O60568|PLOD3_HUMAN	O60568	PLOD3_HUMAN	PLOD3	198823	885380	1691080	79894.3	2734690	3458630	21345.8	56954.1		3800380	3265670		2680840	1173350	670250	4480650	1433110	912071		2903530		5396390	1878480	3794680	633098	4375530	2207640				522332	5572550	2123250	382385	156552	938421		1016240	2500660	1887490	1449130	3353370	272368	842010	1216690	480447
sp|O60573|IF4E2_HUMAN	O60573	IF4E2_HUMAN	EIF4E2
sp|O60603|TLR2_HUMAN	O60603	TLR2_HUMAN	TLR2	2516.72	142366	175743							242207			80608.3	377.374	56009.1	180493	158147	152813		345860	55479.4			233888	135536	245018	56433.2				46083.2	243345	173376	55924.4	92901	89820.6		51637.8	63118.7	109916	207401	390491	170911	80999.9	85432.9	146875
sp|O60610|DIAP1_HUMAN	O60610	DIAP1_HUMAN	DIAPH1	496011	1466670	1184620	661191	2428920	780912	2454300	755852		955247	1040510	414967	1500720	823437	1752560	1028320	626280	1159560		1746310	689683	612267	1076680	3381100	1523890	1330910	1195630		1297020	1803250	1226700	756634	712362	1456220	1226950	3367810	698449	1086960	750707	1405540	1061240	981622	1026820	1644610	916477	1147970
sp|O60613|SEP15_HUMAN	O60613	SEP15_HUMAN	SELENOF		96907.7	96162.3		20139.6	222600				93652.5	38490.6		32766.1			92809.2				147010	22308.6			185775	96283.3	139434	117104				19682.6	276970	354053	231860	20151.6	176125		109904	134130	74883.8	262198	198738	47752.1	31405.9	63074.1	99053.9
sp|O60636|TSN2_HUMAN	O60636	TSN2_HUMAN	TSPAN2	1350640	1060620	980786	4856590	2099550	792462	179032	912983		2103920	944477		707143	636049	885236	1907680	371952	1919310		1987520	2595460	588853	990446	709835	400964	1712750	1117560		270607	741937	1650350	816036	614186	5792940	1676390	293414	748766	1672970	630755	766731	889346	749468	1644390	416853	1055440	697809
sp|O60637|TSN3_HUMAN	O60637	TSN3_HUMAN	TSPAN3	4912920	5662910	21199500	4111220	15130500	15068400	2787530	10375600	13187500	22857200	29194200	8350710	10975900	2987480	9967710	1461350	4893310	16220500		5580370	7492320	16506000	3956560	16913300	9056470	17458000	5469610		29376300	16854500	45955800	27207400	24417000	12851900	5687130	6071130	7981670	11956800	20207600	8260230	16952700	24891200	7144740	13151400	9640120	14905900
sp|O60641|AP180_HUMAN	O60641	AP180_HUMAN	SNAP91	1917840							5137780		1482580					2167920		26766500		25847200		2618550	76148					626871		5139410	6293340		3508010		683060	443215		2170400	1069610		18129100	3300710			4329430
sp|O60645|EXOC3_HUMAN	O60645	EXOC3_HUMAN	EXOC3		1485880	677140	11679.3	900337	574864	14057300	9077750		383872	778882		496597	1335980	1040020	462713	582477	158135	1768850	305381	918355	2525560	563123	424668	1260090		513455			744676	464535		456689	969170	412761	1045220	1131370	871530	967649	801100	420690	286396	264400	613585	743622	390824
sp|O60658|PDE8A_HUMAN	O60658	PDE8A_HUMAN	PDE8A	993618	1324760	1465630	916228	1634160	959804	348003			1331240		1553630	789447	710037	1969740	694072	789928	1853230	1590320	1082930	1188200	952463	286949	417173	520745		488414			877924	1093710		1104360	1185150	734677	564744	999695	1357930	1192260	2277880	1376390	1229120	1342310	1867420	1146500	683839
sp|O60664|PLIN3_HUMAN	O60664	PLIN3_HUMAN	PLIN3	89622.6	357043	187663	338557	399833		2536250	125148		372860	613608		296759	718532	144629	498788	1167230	530635	4262720	467853	693719		718599	382713	337789	303646	568156			292554	264033		307086	191254	187023	376258	465534	464596	629008	507514	429870	332435	420223	466608	379168	322574
sp|O60669|MOT2_HUMAN	O60669	MOT2_HUMAN	SLC16A7		486950	55356.8	16931				59432.7		186513	111622		98392.5	52659.3	113716	60318.8				167385	125316	134428		302818	63455.8	59206.7	86860.4			17956.8	137916	78473.3	84934	122693	51231.3	151420	47048.2	85318.9	22751.5	79449.6	77045.2		36724.1	69257.7	139695
sp|O60674|JAK2_HUMAN	O60674	JAK2_HUMAN	JAK2	3330110	8157460	1555520			7687750				10239000					8829340	19175900		12360900	6621860		3703080		8337070	37660900		11140800				1017620	758003		8953640	2063990	6102380	975947	7589350	1322660	7893300	6630820		43559400	8489480	2447420	2501770
sp|O60678|ANM3_HUMAN	O60678	ANM3_HUMAN	PRMT3		1327270			1145010		374082	1126630				642316	48209		71521.6		1512560	9381.39			256492	1706450					131985			255332	349601					222735		654427		168640			770054	721844		291736
sp|O60683|PEX10_HUMAN	O60683	PEX10_HUMAN	PEX10		159876		75118.1			173284000	258485													55988.3						65158.3							74066.4		178154	158777			336554			101750
sp|O60684|IMA7_HUMAN	O60684	IMA7_HUMAN	KPNA6	139037	223894		111951						154177			199906	705422		113264	81906.5			170867	235352				372453	203780	31049.5				230977			268145		394869	319279		402324	84533.7	214070			149023	270225
sp|O60701|UGDH_HUMAN	O60701	UGDH_HUMAN	UGDH	1320160	1493170	741855	1480790	414928	2097990	14178700	648943		756377			1076020	6765180	932774	1891570	4482960	281066		1161340	2934660			953808	3529350	1013160	2283160	10707700	431496	989447	2416880	1174380	1518650	1410610	1368220	847460	609948	520537	4189620	643629	744435	1073080	654576	1230480	1913470	428208
sp|O60704|TPST2_HUMAN	O60704	TPST2_HUMAN	TPST2			420980			329609																	17214.7														755134	564454
sp|O60706|ABCC9_HUMAN	O60706	ABCC9_HUMAN	ABCC9														268257					67743.5																		331930									146049
sp|O60711|LPXN_HUMAN	O60711	LPXN_HUMAN	LPXN												407556																													429753
sp|O60716|CTND1_HUMAN	O60716	CTND1_HUMAN	CTNND1		6530970	437078	2487520		4656150		122864		396676	3144170	4464520	619368	1013320	1537910	2029190	1043960		786115	937653	2873890	449756	2381070	2142150	1158090	700030	3582180	5607870		11901600	809045		981227	3478240	1727880	2831500	439360	1089670	673012	732382	691424	506865	731918	779151	762052	650791
sp|O60733|PLPL9_HUMAN	O60733	PLPL9_HUMAN	PLA2G6	369280	928628	70636.8		21775.2	26193.2							1037350	125019												1587400	645579	12385900	45928.7	194358					103429						159077	144819				143896
sp|O60741|HCN1_HUMAN	O60741	HCN1_HUMAN	HCN1							115132	446417											136284												45357.6		2645.08
sp|O60749|SNX2_HUMAN	O60749	SNX2_HUMAN	SNX2	334619	1210900	659479	1212790	582043	1345390	1529830	477107		1165540	2816130		1627230	1375330	796271	1244930	1370740			1350500	1242110	1112440	1318470	1460560	1196610	858545	1794720	684489	2455.29	809672	1537340	535768	1715460	1323400	3533260	1118100	1119190	1020100	1028850	1170660	1062930	427798	632664	856004	1359610	727843
sp|O60762|DPM1_HUMAN	O60762	DPM1_HUMAN	DPM1		211505		316945		227086							714545			53551.1							123416	364395		817039				40708.6						181227										120654
sp|O60763|USO1_HUMAN	O60763	USO1_HUMAN	USO1		676673	153145	309220	186047	238546	500137			149246			173479	427082	72509.4	312942	360587			170400	208196	59499.1		383432	414787	147507	527390	2389600			145292	156052	149698	296546	181795	897071	87105.8	117372	204282	119790	94416.2		83568.1	129482	193245
sp|O60783|RT14_HUMAN	O60783	RT14_HUMAN	MRPS14																											37299									40373.8						91518.5
sp|O60784|TOM1_HUMAN	O60784	TOM1_HUMAN	TOM1	253315	479580	691083	2146100	1287390	271885	1331380	647263		555496	442944	1444710	631346	857972	748686	831652	1196700	1467900		987263	1064510	90095.4	881069	666070	913487	603544	701013	5962570	385741	963405	1333470	341812	925922	775474	961536	593952	561208	1065430	1003930	1336840	712905	787046	622957	1137030	823362	1026730
sp|O60825|F262_HUMAN	O60825	F262_HUMAN	PFKFB2		353306	352287	1010980	371955	692688	294440		236429				720205	311366	395370	376390	231681	1631520		789952	378149		647035	546008	1393820	626253	663887	1902490		294436	755185	219805	1226080	384996	427802	791166	283666	335744	700463	476726	353030		305496	451028	437415	358805
sp|O60826|CCD22_HUMAN	O60826	CCD22_HUMAN	CCDC22		337303	110188	390742	208272	94609				133435			171941	254815	372133	172543	299000	466898		289116	195954				279907		374097			282180	428205	312430	322275	415550	227036	389786	80165.5	168380	259963	325227	209606			270227	229179	124236
sp|O60828|PQBP1_HUMAN	O60828	PQBP1_HUMAN	PQBP1								199630			80572.8								839915						60496.1			2470430						114432	71146.7	131162						165332
sp|O60832|DKC1_HUMAN	O60832	DKC1_HUMAN	DKC1		1785880	341876		647169	5195090	9761650	613550		6025850			136667			2405780	342383	2439870			432430		781657	1636460	1157520		169173				734857	149735	759751	651568	699971	431981	251122	276989	552252	949903		656902	4831850	351162	588776	1269700
sp|O60841|IF2P_HUMAN	O60841	IF2P_HUMAN	EIF5B		234691	1461780	397727	317135	2230750	1583210	19906300		388314	107971		171080	795814	266900	459089	132446	24417300		376148	380363		665251		691262		528485		8897590	226379	187396	64155.2	229533	424113	931955	515838	177160	240024	377004	1081320	944597	461702		221096	359801	588596
sp|O60861|GAS7_HUMAN	O60861	GAS7_HUMAN	GAS7		446084											497024	149259	203277	108615	6688260		433485	27633.8		6275.13					1759000								53260.5			378438	5859520		305024	491565		1397500		5324150
sp|O60869|EDF1_HUMAN	O60869	EDF1_HUMAN	EDF1		49165.4	220289	139599	89288.3		14757700		27027100				103311	99337.3	152477		2303530	665087			122588			229428	72207					216190	51595.5			110139		153876	244080	77217.4	108538	252708	611513	229767	140230	148240	164869
sp|O60870|KIN17_HUMAN	O60870	KIN17_HUMAN	KIN		313576	504922		1421530		890581								4333.37		196725	202347					127926					24792200	510180										182798			23533.9	2447650			25775.3
sp|O60879|DIAP2_HUMAN	O60879	DIAP2_HUMAN	DIAPH2	83456.4	182567				222824		27084.7					141457	64693.3	107427	98573.1				197830					553599		144682				217381		416081	175958	85215.8	143706	45484.9		203503	175277		13597.6		114597	162714
sp|O60884|DNJA2_HUMAN	O60884	DNJA2_HUMAN	DNAJA2	527793	651658	2047270	582730	2181160			182323	15406700	708153	1088970	81028.7	651076	585218	883315	1005640	881680	915297		726914	729528	199952	1212220	1232450	1146290	791577	649206		1020130	1125450	1573510	671096	530768	961880	1022410	1126950	1196600	1070310	916896	1044910	1019920	1761830	820009	876848	973810	591092
sp|O60885|BRD4_HUMAN	O60885	BRD4_HUMAN	BRD4				364531													29449.4		181412							45889.6			28302.7			95830.4								57852.8			110838		226624
sp|O60888|CUTA_HUMAN	O60888	CUTA_HUMAN	CUTA		341828											1412800	2115400	338156		3422970		3641910		851308		871346		3815710						1305410		1629640		1458460	2522610	1328300		1896470					1101960	1674050	1064460
sp|O60890|OPHN1_HUMAN	O60890	OPHN1_HUMAN	OPHN1							2186170												765279									19590100									607746									7270020
sp|O60894|RAMP1_HUMAN	O60894	RAMP1_HUMAN	RAMP1	60787.1	743818	2241840		2685940						524265			57549.7		1612570	2258890				2604330		529421	1376060	895150	1509190	153325					5497260		2019690	374784	9489160	1145270	190827	1219820			1259960			1202700	59018.1
sp|O60906|NSMA_HUMAN	O60906	NSMA_HUMAN	SMPD2																							484874
sp|O60925|PFD1_HUMAN	O60925	PFD1_HUMAN	PFDN1		486082	85890.6	450271	426391	136516	1467270			164467			367443	852902	305163	179391	642758			172004	564261		134631	253263	390308		352368			237503	292908		110201	321541	417893	284620	421454	481448	441018	393747		143093	218538	386513	386276	249406
sp|O60936|NOL3_HUMAN	O60936	NOL3_HUMAN	NOL3		46761		296649			1745720						62216.6	2345070	165194	238734	1457120				623736				56640.3	51067	169305				104532		70197	123486	178503		101050		562033			159104		206131	356174
sp|O60939|SCN2B_HUMAN	O60939	SCN2B_HUMAN	SCN2B																														17637.8		376001					18804.6	13290.1						127698
sp|O60942|MCE1_HUMAN	O60942	MCE1_HUMAN	RNGTT	51868.4			17583.8				281316
sp|O75015|FCG3B_HUMAN	O75015	FCG3B_HUMAN	FCGR3B				20524.8	300688	2967040	98069.7	899396				12250500		285943		111749		118112			115541	1434670	378448			215965	280723				273781		480809		743319		491416	454073		74342.3			278544	178186	385714	257558
sp|O75027|ABCB7_HUMAN	O75027	ABCB7_HUMAN	ABCB7		507778					248769																	457386	6492290	12423.4				704359		271532				195193
sp|O75037|KI21B_HUMAN	O75037	KI21B_HUMAN	KIF21B	48088.6																					39537.6
sp|O75044|SRGP2_HUMAN	O75044	SRGP2_HUMAN	SRGAP2		503176	479542	464770	309007		1164500			387082	289156		266519	86700.8	332779	76390.6		261763		346929	292613				137471	214462	97265.2			318876	266907			441084	294296	372291	187712	340311	72284.3	243546	515007	288450	326007	488117	327191
sp|O75051|PLXA2_HUMAN	O75051	PLXA2_HUMAN	PLXNA2											5451240		3291190							965018		38871.8					1940490		190784		2501380				7026900	1574510
sp|O75052|CAPON_HUMAN	O75052	CAPON_HUMAN	NOS1AP		158099	146864										192688	46068.4	114272				135490	138144	89452.8						83227.4	11795700		252413	32817.7			169053	98334.2	153569	87923.2	156960	91655.3	223046	130969	193579	379372	240971	169322	192771
sp|O75054|IGSF3_HUMAN	O75054	IGSF3_HUMAN	IGSF3													142277	94373.1	25067.6					253134	225174						149431									261960
sp|O75061|AUXI_HUMAN	O75061	AUXI_HUMAN	DNAJC6				8402.6			48474.8				294753											12980.3			75767						95243.1		44686.6		292371											6691.73
sp|O75063|XYLK_HUMAN	O75063	XYLK_HUMAN	FAM20B	22244700		3877870	513872				810244						22968000	450809	234699000	4961640	5077250	179676000	1057470	809182	153181	506504000		1346140		81521000		204555000		1511440		805043	295915	1247730			1398580	1541610	836927	5324420	2289140		465548	1089100	2459570
sp|O75069|TMCC2_HUMAN	O75069	TMCC2_HUMAN	TMCC2														26034.3							237859									15292.5					125123		187761			98947.9
sp|O75071|EFC14_HUMAN	O75071	EFC14_HUMAN	EFCAB14		101900																			35858.4														4429.09	74307.3									34175.9
sp|O75077|ADA23_HUMAN	O75077	ADA23_HUMAN	ADAM23		7404480	743993					94241.9	5698050			2941740			136394		468190			233748											48063.3	519186	199558		92356.3					71120.1	663384					180978
sp|O75081|MTG16_HUMAN	O75081	MTG16_HUMAN	CBFA2T3															28274.2	3377960					1311740						107760											101454				3638870
sp|O75083|WDR1_HUMAN	O75083	WDR1_HUMAN	WDR1	8497720	9704540	6983110	12609500	6760560	8269970	14898900	7432330		7817370	7640800	7785310	13581000	5706810	8255900	9703360	5890640	5650430	13761900	11913300	8086060	13040900	14759900	12365500	13775500	9596280	12258700		3756090	5837210	10417500	7378190	13205900	10147800	7437510	11892700	13229200	9985120	9847590	7394440	9993230	6918450	11598700	9128120	9772290	6805180
sp|O75084|FZD7_HUMAN	O75084	FZD7_HUMAN	FZD7	32602.3	738865	416098		33017200	1408050	1018580			733246	3820100			1388640	979023		2581960			2579920			3136330							5145490		940543		1618610		3545210	137379	129312	28376900				618187	429536	1928040	489463
sp|O75096|LRP4_HUMAN	O75096	LRP4_HUMAN	LRP4				551425		157886	28958.6	74075		116393			143071		49100.7																					21904.4									208306
sp|O75110|ATP9A_HUMAN	O75110	ATP9A_HUMAN	ATP9A	13779900	325063	270144	172752	572291	643988	6424240			276093		15413700	152926	3982390	646079	1351710	3697350	1362380	377575	397503	3226300	2616690	128511		234152	829812	278331			473068	296609		474894	651880	342678	465254	456053	206835	3002610	140808	830845	1069050	144163	1314140	1926320	204698
sp|O75113|N4BP1_HUMAN	O75113	N4BP1_HUMAN	N4BP1					64497.9								88096.5	190557			139290																				77626.3	87848		135308
sp|O75116|ROCK2_HUMAN	O75116	ROCK2_HUMAN	ROCK2	958808	1248980	1693350	691918	247586	158143	1544970	1086490	243886	134965	2380790		421056	745082	578494	662820	786739		1771040	622046	657006			738510	1302520	1354800	897079			938201	566798			968277	856575	1726100	683292	691968	678131	622014	310600		774486	620973	724021	1298510
sp|O75122|CLAP2_HUMAN	O75122	CLAP2_HUMAN	CLASP2	409180		141662	186760		8569110								165416	26148	652409					232407		2066280		442742		109611			80398.9	317323	356826	310418	429519	124127	384784	1378700	184078		2643120		459213
sp|O75128|COBL_HUMAN	O75128	COBL_HUMAN	COBL				118463						21668.1			85203.6	19933.7	98478.5		6235.74				60114.9				71473.4		41551.5			89292.5	83362.3		66116.8	60790.7	46277.4	58739.3	166223	193462		120781			107689	90165.3	192379
sp|O75129|ASTN2_HUMAN	O75129	ASTN2_HUMAN	ASTN2	1743490	315841	1178000	568780	1384440	472520	2162010			1462670		7302810	1461600	3284040	350740		3813680		17322800	507191	1630650		4362900		1132900	268177	41182.1				1416570	1257910	2356750	233550	2153120	379988			1178190	916406		321960	529555	1135140	1837500
sp|O75131|CPNE3_HUMAN	O75131	CPNE3_HUMAN	CPNE3	10058600	18044300	26886500	10968400	11008000	12413500	10234000	35479300	345927000	9208030	38122700	92870800	33674600	10470100	40763700	20656000	37945300	23842300	20361300	30329000	30475700	24248100	12371100	14391600	9298830	16180600	14406900		2607630	129465000	17766200	33088400	12519200	24460400	37242200	15831400	23838600	44585600	13044900	36543800	28190100	16514700	12346100	24882300	38595700	30987000
sp|O75140|DEPD5_HUMAN	O75140	DEPD5_HUMAN	DEPDC5						106798		204567			164534			21620.9									21760.5		100713														1648810
sp|O75143|ATG13_HUMAN	O75143	ATG13_HUMAN	ATG13			289307			37139.7			1004270				48124.6																					145716		65800.4		212380	194914				311543		998129
sp|O75144|ICOSL_HUMAN	O75144	ICOSL_HUMAN	ICOSLG		22628.6	109746	96192.2						20684.4	400077		53822.3		21719.7	78730.3		183917	2498990	127452	73388.6		466400	708634	25188.3	195333					45157.9	118016	86084.8	40020.5	146472	24959.5	24333.3	36769.4	54539.2	38064.5	133381	386702	113289	29622.9	41159.5	112902
sp|O75145|LIPA3_HUMAN	O75145	LIPA3_HUMAN	PPFIA3		340569		320298			2806980	867941	405308		2608500	194630	172852	164401	85450.5	752069						577216	441688000				159057			189224	61856.7	2293810			126742					106481	498228					188299
sp|O75146|HIP1R_HUMAN	O75146	HIP1R_HUMAN	HIP1R	3104660	1149560	928499	1256580	693806					797992	1222890		1254720	715166	1100780	925581	680443		348541	846431	753682	597330	2033150	1747320	2561270	826394	1423490	10010900		776465	1208440	892047	2406630	1294740	693440	1830510	2602140	2111540	877272	1036780	842978	481958	1202990	1017930	1529400	679924
sp|O75147|OBSL1_HUMAN	O75147	OBSL1_HUMAN	OBSL1						1044060			4150950						86221.3				2716730		80280.2		96153.8								102882		391809	301695			36168	27457.9
sp|O75150|BRE1B_HUMAN	O75150	BRE1B_HUMAN	RNF40	288653	530979		3301340	1016000	7122460		3039990		8120100			79166200		1349050	2975130			4182150						7471950				5815140					611181		1007810	22769.2		12265800		2729090	746199
sp|O75151|PHF2_HUMAN	O75151	PHF2_HUMAN	PHF2	119642	752580	1218970		1671010	2841640	1272680			394037				2114570	316253	964479	1643210		482457	2151320	1130740		508225	189587	1936380	468149	1090010			851908	13647.7				2402470	169322		2117500		353227		1679300	535945			1798810
sp|O75152|ZC11A_HUMAN	O75152	ZC11A_HUMAN	ZC3H11A		155480																		319331					335885					1537630		423334			498060	290256				268490					720569
sp|O75153|CLU_HUMAN	O75153	CLU_HUMAN	CLUH	3618380	893138		2989790	9314300		3305060			204308			1022300	765579	395699	3527110	3808480	7594110		982827	1702310	377696	890288	1916370	957598	1096510	1749780			7126420	1939060		2321140	1919160	2486980	3129680	176413	3865860	2794640	979262	4540920			6416650	695806	4708180
sp|O75155|CAND2_HUMAN	O75155	CAND2_HUMAN	CAND2			764875		3140190								4452100		199149										1788940								4739830	1440830		1409630			1337190				748796		644485
sp|O75157|T22D2_HUMAN	O75157	T22D2_HUMAN	TSC22D2				58143.2		64995.1								34264													28567.2						8415.15						31256.5
sp|O75165|DJC13_HUMAN	O75165	DJC13_HUMAN	DNAJC13	250713	590918	1396760	354124	1345160	333491	81828.4	4052910	9093700	221349		1189470	139512	295956	258862	428710	440081		2959510	194765	291779	505330	561200	470385	1014850	329907	558401	71218800		131841	563415		674356	711690	251582	828572	215086	174652	387086	199564			139378	248648	349247	1451970
sp|O75170|PP6R2_HUMAN	O75170	PP6R2_HUMAN	PPP6R2		269687	44919.9	3628540									121610			57169.8	342008		69700.7	112475	174334			42452.1	262592		61369.2		14902.1		126286		124154	145570	94278	269500	53380.6	35966.3	264125					54401.8	104316
sp|O75175|CNOT3_HUMAN	O75175	CNOT3_HUMAN	CNOT3										705463																					58383.9			16809.3		180615							28035.2
sp|O75179|ANR17_HUMAN	O75179	ANR17_HUMAN	ANKRD17					452261										59228.9																									280212
sp|O75190|DNJB6_HUMAN	O75190	DNJB6_HUMAN	DNAJB6	290942	73465.5									71056.7		60608.1		117661			109416		222230	59627.5		215486	244459	111342	63921.7								104773		122900	125203	141723	182974	157318	241814	158417	199212	124176	186354	198501
sp|O75204|TM127_HUMAN	O75204	TM127_HUMAN	TMEM127																									103387
sp|O75223|GGCT_HUMAN	O75223	GGCT_HUMAN	GGCT	223465	1191080	831016	1158820	1549570	1127520	5434220	1107290		782942	846587		1329770	2672200	1158830	810551	2500490	570868		389359	1324230	1926710		877029	1062800	852837	1076750			1287160	1398470	941546	615877	819298	1348380	616941	2488620	1358120	1549910	1282410	1035090	1063360	1102970	1421050	1954340	1001850
sp|O75251|NDUS7_HUMAN	O75251	NDUS7_HUMAN	NDUFS7	1793240	601018		596374			10720.6							187996	160123		17829800	38115.6		857578	237296		518096	1520470	378669	797506	797996				293177	343928		397939		971181	84762.1			235945			600857
sp|O75298|RTN2_HUMAN	O75298	RTN2_HUMAN	RTN2		2891180					2994720	101466					110807	274473											3363410								60659.5		133994			159626		1249980						36641.8
sp|O75306|NDUS2_HUMAN	O75306	NDUS2_HUMAN	NDUFS2		375784				1242160					1070760		76641.3		175268	354038			325856		156153	8357	289560	2676230	212950	853755	1125020							49958.4		1335640			161071	45979.4
sp|O75312|ZPR1_HUMAN	O75312	ZPR1_HUMAN	ZPR1		817259					9506990			1412700	53470.9		561166		1473440	403749	115268	1115200	491505	3971960					5937400					3751930	40743.7		965753	726876	918721	1591860	311638			1659320	227627000		1086600	113050000	1702980
sp|O75323|NIPS2_HUMAN	O75323	NIPS2_HUMAN	NIPSNAP2		131285			235976		935916				420014	760550		971724	18024.9						23670.4					23341.2	34482.4			80624.8	229169					28789.4	55789	215489	515779	86223.3			402827			52548.6
sp|O75325|LRRN2_HUMAN	O75325	LRRN2_HUMAN	LRRN2							45188.8
sp|O75326|SEM7A_HUMAN	O75326	SEM7A_HUMAN	SEMA7A		124619	144872										481858		39446.8	99303.2					37908.3				18418.6	584832	58340.8			32192.3						40822.3		46164.6	183777			241800				90968.6
sp|O75330|HMMR_HUMAN	O75330	HMMR_HUMAN	HMMR												410655
sp|O75334|LIPA2_HUMAN	O75334	LIPA2_HUMAN	PPFIA2	81016.1	70655600										323214		25111700	1119390				272985								526524											5155060								2195580
sp|O75335|LIPA4_HUMAN	O75335	LIPA4_HUMAN	PPFIA4		392814	220774	3950170				148263				684189		1067160		176492			1262170		166175									577461				801312			78754.7			158289
sp|O75340|PDCD6_HUMAN	O75340	PDCD6_HUMAN	PDCD6	23965300	15573300	76654400	14900300	23289500	11840200	3860760	43358100		21363400	40492300	86429400	36188200	19251700	66203600	25814100	58951500	34425400	4379480	46492300	44891300	35793000	16159600	24597400	6248370	16526900	15080500		13864500	152655000	23131900	41046400	19654500	26385900	41007100	15926500	32383700	69081500	26498500	73735100	52649900	26528100	29215100	40812900	36397900	64905100
sp|O75347|TBCA_HUMAN	O75347	TBCA_HUMAN	TBCA		1553920	1285280	1317920	1882080	1077150	2088110	941311		1188770	843058	1171080	2078640	1379240	2294620	1015060	2314980	1039970		1109150	2286220	937311	1942110	2476340	1373910	854476	1661150			1874500	1843450	390472	874134	775949	1243910	1518440	2185280	2225120	2116930	2470910	1475530	1450010	1882630	2207880	2248620	1185160
sp|O75348|VATG1_HUMAN	O75348	VATG1_HUMAN	ATP6V1G1		5265430	5323660	1970080	3058600	958154	2218890	1662270		4246490	4905380		16406800	1411470	8748130	3076350	3674610	5803380	4481600	7215370	8478060	39208800	3064460	5647970	2464630	3860170	6235550		837716	5757870	11858100	5419410	3422910	3651900	9020370	11243100	8994520	14588000	3574680	4545060	7484330	3551310	4801310	9671300	5409780	6743100
sp|O75351|VPS4B_HUMAN	O75351	VPS4B_HUMAN	VPS4B	22951600	18387200	20789600	14302400	22532500	11104600	24584500	16433700	13202500	20074200	11199400	20716700	8934300	1754660	23553900	13810100	12486100	22614200	9114190	25186800	24850300	9336690	8057630	8748520	6919770	11085800	9020270		8827790	20095200	14232100	11478400	17207800	17679100	12901900	11705000	10954600	32455400	16579700	30346500	21382800	23951500	29470700	27726400	21322400	32522300
sp|O75352|MPU1_HUMAN	O75352	MPU1_HUMAN	MPDU1		508339			101038	369111					338405		55783.7	182365		352269				84838.9	55833.7		286945	545703	517217		104819	351292			37899.3	563087	67802.5	160876	144255	467474		33118.2	74177.8					67443	58596.1
sp|O75354|ENTP6_HUMAN	O75354	ENTP6_HUMAN	ENTPD6	14988.6		87510.7			67837.2				96900.3			145347							93282.8	88924.7			114679	66123.9	430353							93974.3					107872	219476	87672.6	73031.4	210129			126348	114020
sp|O75355|ENTP3_HUMAN	O75355	ENTP3_HUMAN	ENTPD3		1742100	206974	167836	496984					87615.6	336009		128444	290419	1362040	313709	1173540	325028	911495	149402	542533		356477	1328900	290906	354676	255247			259027	383671		34814.9	522143	585902	544832	860923	173204	218488	277607	352006	564685	1166290	436472	788859	409564
sp|O75356|ENTP5_HUMAN	O75356	ENTP5_HUMAN	ENTPD5		15381.1											114502			226314	79531.2				91457.4				51364.1	168397	355655						99846.4	69195.6	65627.5	185663			181843						53452.5
sp|O75362|ZN217_HUMAN	O75362	ZN217_HUMAN	ZNF217		437630		1496570									318452		2682.85		347526		10998500				16809.2	6071620	322806					788439	731865
sp|O75363|BCAS1_HUMAN	O75363	BCAS1_HUMAN	BCAS1	189609	1359110	600074	313407	287721	106894	2052470	142596		785992	1869510	2136480	604963	1597220	2179510	483448	1100380	120015		383889	1091920	43931.7	554697	1087610	675626	485142	262911	34270100	218135	869198	1053620	218312	363640	568932	402851	1105150	1419930	1020190	990464	1291810	998848	824772	1351810	1152170	1049630	944558
sp|O75367|H2AY_HUMAN	O75367	H2AY_HUMAN	MACROH2A1	964070	2630180	628002	120993	1983770			348791		187442	1825450		501089	1149960	300980	2985530	561662	1456810		1532120	622353		1109550	2383820	687153	2166160	6112240			734413	137942		1048170	3701210	537744	2673980		117416	185831	246022		355669	402099	96307.6	215274
sp|O75368|SH3L1_HUMAN	O75368	SH3L1_HUMAN	SH3BGRL		483663	655990	662216	675022			748374	16037700	696284	507323		950324	423199	852933	499280	619860	604283		477916	780722	1307600	1069200	675579	335752	416328	565421			972193	668550	685444	489607	564406	768977	535746	1644050	1030390	624837	900929	860472	639109	883769	969444	1252590	1055290
sp|O75369|FLNB_HUMAN	O75369	FLNB_HUMAN	FLNB	607761	3788380	647460	736455	1344110	1240850	6634130	1237530	10359100	726831	2191660	1426320	970907	3009060	1886570	1950720	2918440	614646	1157390	1109800	2380150	632121	1766400	2493000	1806850	2924730	3399060	188154000		984633	721456	897677	1645480	1939470	1263200	2903830	1782520	1414820	2155270	1163820	1048680	907043	1101600	1398170	1979030	908838
sp|O75376|NCOR1_HUMAN	O75376	NCOR1_HUMAN	NCOR1								3553810				5128890				644.119			2964930	2338.23	6312.81	2134240	187400				29985.4		38792	4333.79				9207.5		7977.47					148463
sp|O75380|NDUS6_HUMAN	O75380	NDUS6_HUMAN	NDUFS6		28472.5																				226255		28799.6										1488510		20849.1
sp|O75381|PEX14_HUMAN	O75381	PEX14_HUMAN	PEX14				514757										935189						1183680	325578															32707.9							855002
sp|O75382|TRIM3_HUMAN	O75382	TRIM3_HUMAN	TRIM3						534878								94206.9						90574.2																	118426
sp|O75385|ULK1_HUMAN	O75385	ULK1_HUMAN	ULK1		13147.3	386000							340109			160031		91070.1	95344.7				136052	111259			4787630		130512	203790			309775	195008			172228	198008	123270	225127	223997	439440		134568			608384	367689
sp|O75390|CISY_HUMAN	O75390	CISY_HUMAN	CS	536270	1606040	208929	80762.3	1024380	1108330	127622	394580		231763	1526610		194754	458913	277909	865118	256518		147834	539333	299293		1226650	1920310	588697	2644050	1574060	18343000		100626	17272.9	424177	454065	141064	310804	5395700	242256	55692.3	304499		178455	301323	435210	90651.5	179222
sp|O75396|SC22B_HUMAN	O75396	SC22B_HUMAN	SEC22B		396760					633632			18833900	48739.6		623576	147861		120682			1323970		96315.1		276247	410085	345923		91393.8				133859	2064580	37699.3	280838		228865		56182.2	26163600				23978.3		125294
sp|O75400|PR40A_HUMAN	O75400	PR40A_HUMAN	PRPF40A	32026.8	5411000	2755390		421554	11567.6		487927	1093860	12245200		1147990		192290	1341790	17020600	766173		766810	5772310	1827620		1945920	8458910	5975520	2176060						2210520	1420590	66239.5		8990640		691707	1448060		5254540			1683490		166114
sp|O75410|TACC1_HUMAN	O75410	TACC1_HUMAN	TACC1								435256				370208		196696	1054060		647028		71801		529410	317743							167517	62651.6						236831	255564			4023370
sp|O75417|DPOLQ_HUMAN	O75417	DPOLQ_HUMAN	POLQ	123740	19888200	156991	90662900	191152			193382		10314900	615345		3920390				1517010				972182				666693	21199800				20209600			1073960		1272850	1063080			988965				333546	253637	613009
sp|O75420|GGYF1_HUMAN	O75420	GGYF1_HUMAN	GIGYF1				8340010		237978													107759													34330.3								1296370				158997
sp|O75427|LRCH4_HUMAN	O75427	LRCH4_HUMAN	LRCH4																1329420	757664									420086	2335280									99048.4				1546620
sp|O75431|MTX2_HUMAN	O75431	MTX2_HUMAN	MTX2		1217870											1235120	529519											2444720		50418.8									44450.6
sp|O75436|VP26A_HUMAN	O75436	VP26A_HUMAN	VPS26A	1514220	2226900	1584130	1447690	1376390	1904480	1834060			939099		1774740	1203440	2320660	1975430	1293010	1797290	2229310		1798600	1384120		1219260	984621	1019370	1991470	1658100			1501610	1535460	1096810	1172580	1179480	1377770	1779810	881030	987511	1392900	1422370	1458190		995903	1445730	1279990	1203140
sp|O75438|NDUB1_HUMAN	O75438	NDUB1_HUMAN	NDUFB1		99248.7									185466			233599		117276			113714					316628	85626.6											189697
sp|O75439|MPPB_HUMAN	O75439	MPPB_HUMAN	PMPCB		239123																		460817	195504			1393770			212757			38426100						540653
sp|O75446|SAP30_HUMAN	O75446	SAP30_HUMAN	SAP30				554854			890468								11791.8				5935010				180682					8152140					155255
sp|O75448|MED24_HUMAN	O75448	MED24_HUMAN	MED24														283724	1180250	2079760			90970000				2524430						2600440		247840
sp|O75475|PSIP1_HUMAN	O75475	PSIP1_HUMAN	PSIP1		259095																					84777.7		30436		641275									449050	94189	51349.1	4179.45					5205.28
sp|O75477|ERLN1_HUMAN	O75477	ERLN1_HUMAN	ERLIN1	100487	218756			292816									20695.3											61079.9		35562.5							77246.2		44388.6
sp|O75487|GPC4_HUMAN	O75487	GPC4_HUMAN	GPC4		207574			280136								386737	38251.6										567132	272923	467248	474699				428889		519720	247086		333478		236450		356680				502898
sp|O75489|NDUS3_HUMAN	O75489	NDUS3_HUMAN	NDUFS3	3365040	3802030	3612940	515983	4690290	554401	64705.9	3803470		885292	12624000		2078670	1706040	2852930	4390730	2065380	3969950		237571	5177310		15867700	30588500	3249910	4843010	2091790		163181	6472830	4066150	3218740	2326480	2078830	1919200	4671450	5222630	10178000	2876100	403220		678214	3718380	8503590	428833
sp|O75494|SRS10_HUMAN	O75494	SRS10_HUMAN	SRSF10			4180970	359660			29783200			10316600			491222	1977350	1669780	136519			444983							1682860			10665300				276498	297032	920919	300519	1694770	1082270	170841			1460420	7048340	3798660		5019820
sp|O75503|CLN5_HUMAN	O75503	CLN5_HUMAN	CLN5	31387.3									574552	1345890							454702						599780		3048610					315404		524351					175379				1001130			746217
sp|O75508|CLD11_HUMAN	O75508	CLD11_HUMAN	CLDN11	48993.9		599638	187304	1650.77		6439500			363049	79340.8				94556.3			256493	120070	956204	102060		49903								838613		115324					785757	356690	403613	578356	694270	928477		535940	197287
sp|O75509|TNR21_HUMAN	O75509	TNR21_HUMAN	TNFRSF21		2869680	1833550	1607760		516916		298664						240001	4707120		285435				665241		29911.3	1680780	637807					1702660	8059890		89612.4			7886530	14595200							3978600	541599	2245130
sp|O75521|ECI2_HUMAN	O75521	ECI2_HUMAN	ECI2	141568				71951.1	828034										38321.5							483610			52368.5	253780				22419.1
sp|O75525|KHDR3_HUMAN	O75525	KHDR3_HUMAN	KHDRBS3				233861			528416				16705900		1950110	274953	306240		606787	7751540		720896	1519700				20665000	124619	1394360	64902300			1037840	2698740	4006310	295893	2219930	779973	2177930	4333160	797610		1222340			510509		752939
sp|O75528|TADA3_HUMAN	O75528	TADA3_HUMAN	TADA3				165891		434814																				4084650					590063					123963
sp|O75530|EED_HUMAN	O75530	EED_HUMAN	EED																358706	252093										588807		2830.82	354583	235373					542631		36559.2	152597
sp|O75531|BAF_HUMAN	O75531	BAF_HUMAN	BANF1		604895	261735	545158	145144			45373		433110	833526		198216		284388	764384	661317	275173		378806	435677	344522	280529	340546	369173	205757	792554			270073	286344		302042	1252550	619868	1134440	216263	275735	357766	505823	261527	141373	365826	364656	461085	288541
sp|O75533|SF3B1_HUMAN	O75533	SF3B1_HUMAN	SF3B1	309497	349942				7668.27	21869.9				117825	1054470	39546.1		25880.1	335141	10008900		521311	32665.3	145800	288368	114036	599891	91964.8	220551	580880		233778	969597	18636.4	40407.5	45802.3	176412	27731.7	236880				62643.6		164847			8319.04
sp|O75534|CSDE1_HUMAN	O75534	CSDE1_HUMAN	CSDE1	61193.6	921004	1408900	810672	696991	1041900	14650600	168692		490225	6778740	3516550	652702	1618090	509421	980070	1392620		2447450	748413	867322	4812040		665173	1262210	1069100	1182280			537245	490914	200459	1393130	1046370	989880	927921	462653	646499	1084750	698471	179332	642281	2302640	664427	1245510	2822860
sp|O75558|STX11_HUMAN	O75558	STX11_HUMAN	STX11		129044											68133.7		211594					121145	58025						66242.7				64421.1			96657.9		35877.4	93464.2	125088		107963			244483	102855	67575.4
sp|O75563|SKAP2_HUMAN	O75563	SKAP2_HUMAN	SKAP2		433903			1433400						1640750		1708250	473751	191617	711636		474810	3759480	787117	203817			744875	3980290	514792	264454		1110210	112129	2661750		424897		241148	1007430	154831	41766		267457
sp|O75569|PRKRA_HUMAN	O75569	PRKRA_HUMAN	PRKRA		5887530	3716730	8445290				89589.2			70644000	6212680		11059800	3761640	11439900		27982900	25781.8		7024020		21242000	7860400	5440730	20649600	9162210	37686000			5834690	1016260		2055760	17869100	3703880	201160		979421	13326000			54151300		2851410
sp|O75586|MED6_HUMAN	O75586	MED6_HUMAN	MED6					241264							302991		43301.6			694519												585819					101794				290001		286810		329800	151883
sp|O75592|MYCB2_HUMAN	O75592	MYCB2_HUMAN	MYCBP2	2511350	7725850		1540370	4510770	4892370	742524	676160		3320860	1884760			295372	871882	924388	1827050	1852490	9390400	2062310	1432520	9371760	564623	2401090	429790	32757700	7936760		6534960	971923	311765	1108480	2047330	474898	1285570	1231820	304693	944430	1703290	3327600	2254340	3415000	503121	1146430	2692280	2124160
sp|O75594|PGRP1_HUMAN	O75594	PGRP1_HUMAN	PGLYRP1	871639	1054370	3342350	1797700	4765920	5134760	2930070	8841740		15953200	7828420		54576300	1034320	398398	28600600	957877	3471660	1199940	8506930	5255060	5635340	7128320	8143900	2290380	28751300	1200880		1477860	1565860	995061	2242570	16632900	986502	805061	1578490	151349	967838	6485110	4679690	3127220	16650600	6279150	3784750	2897940	1825100
sp|O75608|LYPA1_HUMAN	O75608	LYPA1_HUMAN	LYPLA1	16004200	8306310	7331370	3884870	13184100	5547650	6296870	6068630	669662000	12382800	5088440	2672830	6821350	13020800	8623270	6239740	8235420	8132120	3009720	6854500	8610530	9549040	8706660	4814020	7303230	7119780	5441480		4362060	6041180	4285630	5648720	5385900	5417650	5739730	15158600	7497090	7460360	7684630	8513130	7591710	7076770	7353100	7969570	6946900	8444420
sp|O75616|ERAL1_HUMAN	O75616	ERAL1_HUMAN	ERAL1		1480090	636172								886877		591102	606568	283945	1393320	204042	765878			370609			941289	1109960		534584		651125	1309280	264451	874529		673811			553151	555144	629228		479040	306398	417974	366357	245362
sp|O75629|CREG1_HUMAN	O75629	CREG1_HUMAN	CREG1	35970											1291200			24541.8										77512.1																					53529.3
sp|O75636|FCN3_HUMAN	O75636	FCN3_HUMAN	FCN3		5630170			369898	827930	3566300	49564.5	3307970	123586	404331	95029			4003060	155812	20968700		77555.1	879988		3364550		2719580		2443670	51146.2	2557800		121776	79935.1	651235	88619	1005220	232166	124924	76321.5	401766	71815.3	174944		155541			1009120	279196
sp|O75643|U520_HUMAN	O75643	U520_HUMAN	SNRNP200		951756	579074			60563.9	3912820					919085	811526		48878.5	618242								938456		393834	653580				137527		325602	399665		333141		296130		100524			592336	350226
sp|O75663|TIPRL_HUMAN	O75663	TIPRL_HUMAN	TIPRL	6018130	362555	110821	2370790	327161	2100900	517463			402220			937024	383039	327988	972080	894633			426037	379257		115754	653536	362947	985673	340815		5152160	290792	198908		210095	313955	312740	713568	299495	366349	613229	434795	254360	224872	384640		441955	151558
sp|O75674|TM1L1_HUMAN	O75674	TM1L1_HUMAN	TOM1L1	2912800	2796300	3902220	2981770	9432130	5875690	3844010	3840780		3767990	3933380	6509210	4112100	4223920	4719920	2844380	5067340	9391690	2625040	3934130	3838970	2479350	3126120	2656950	4061060	3206820	2341750		4500130	5900820	5537110	4511380	3961590	4289830	5675320	2295100	3567590	5136250	4336920	8397590	4575530	5828100	5152190	5214250	4528790	6945140
sp|O75683|SURF6_HUMAN	O75683	SURF6_HUMAN	SURF6	9769930	215246			1316290											879994	342194	6747230		116552000	696162		2460000		313120				3799850000		36593900	147973000	318528	41916500			1682340		1628740	204532	230884
sp|O75688|PPM1B_HUMAN	O75688	PPM1B_HUMAN	PPM1B		57767			152693	96668.7	293465			104699			160446	283365	192334	74871.8	221987			140466	203172			120924	198423		163344			137417	150334		88765.1	168097	141862	170653	235355	196154	212137	215721				200560	256319
sp|O75689|ADAP1_HUMAN	O75689	ADAP1_HUMAN	ADAP1		961080	1359560		2898200					748642	2945060		707550	110447	521969	1116050	1318620		855501	99967	443541	1099720			378315	1033020	518475	5857230		663241	192907	461802		775334		932121	518199	752717	731497	1336820			935673	3054970	479849	61012.7
sp|O75691|UTP20_HUMAN	O75691	UTP20_HUMAN	UTP20			2765720							2079500			1252100			955871								2467560							99993.4				3279770	1956420	569858	2714670			73264.3		55269.1
sp|O75694|NU155_HUMAN	O75694	NU155_HUMAN	NUP155						3082820							399806					49019																		18164.4	724363									251364
sp|O75695|XRP2_HUMAN	O75695	XRP2_HUMAN	RP2	1523120	3379870	2350240	1634870	3678340	586361	879076	2879130		3296030	2223920		2289420	4010620	3316620	1047660	1448420	3117830	814012	2973710	2546410	2771400	4242060	2947590	2532390	2535280	1668630		2357750	2870910	2676500	1826180	1924810	2496490	2630360	3486800	3808630	2738540	1539580	1940570	2142530	3582980	2670780	2994320	2378870	3752740
sp|O75717|WDHD1_HUMAN	O75717	WDHD1_HUMAN	WDHD1																					274914						3351.9
sp|O75746|CMC1_HUMAN	O75746	CMC1_HUMAN	SLC25A12																11277.8			2165110			51518.7		232886		1219400					15035.1			92175.4	136961	2324080		3983370								1840360
sp|O75781|PALM_HUMAN	O75781	PALM_HUMAN	PALM	75324.5	816290	423292	916245	1058310	2400220				639636			673012	79982.9	369325	731636	408730	778595	1548670	939807	397912		337449	942794	1698090	453705	752206	543180000	456659	726761	2507090	578692	913859	873607	1676400	472427	205486	810665	835401	1419370	453456	307404	701650	811854	669049	609720
sp|O75787|RENR_HUMAN	O75787	RENR_HUMAN	ATP6AP2	2930300	2442100	6907360	528300	2982150	9626680		3569920		4960950	9045430		1973310	1525930	350583	5501660	216762	4966310		6020310	2028300	793491	5497650	11073900	6772310	6557840	5328760		1761070	1046260	557872	16796100	8654160	4339950	1956070	1424120		2409430	5731420	4903250	11661200	10729700	2493950	2019370	2097130	5469100
sp|O75792|RNH2A_HUMAN	O75792	RNH2A_HUMAN	RNASEH2A							433846																				155809
sp|O75794|CD123_HUMAN	O75794	CD123_HUMAN	CDC123													229963		60690.4					12439.6	140356									20342.2				126853	367801		108885				224588		110387
sp|O75821|EIF3G_HUMAN	O75821	EIF3G_HUMAN	EIF3G		668762						335389					493123	383621	274354		805746	699510	1475460	220388	474279			357346	1372750		1159650			462888	283927		519097	975705		1265700	98601.8	431290	969328	384857			249089	322996	594153
sp|O75822|EIF3J_HUMAN	O75822	EIF3J_HUMAN	EIF3J	76362.3	1820390	1106340		9410750	430534	121667	229251	328098			1500480	1981080	1973230	338915	717562	1937040		36184300	775174	1126530	20895.3			1459810	5372080	850435			1183770	866085	345118	1142320	272551	1052090	1395620	1634060	1143900	1144600	821684	1491730	70479.9		1012310	1271930
sp|O75828|CBR3_HUMAN	O75828	CBR3_HUMAN	CBR3														435849	15823.6	142845	316324				213361					69040.1	77215.3							41973.1		36185.7	25868.1	15859.7	297082		37329.5	28209.9		65043.8	73821.3
sp|O75832|PSD10_HUMAN	O75832	PSD10_HUMAN	PSMD10		537201	423133	525026	452553	1119940	572018	30741400		750137	276602		603266	471454	354725	640122	685622	349564		605018	716409	670240	697338	457848	478964	439843	692467			657844	421357		439037	628498	418922	734143	530373	583798	756803	569394	386939	433495	1353230	594797	749250	361807
sp|O75843|AP1G2_HUMAN	O75843	AP1G2_HUMAN	AP1G2	34435.8	285659								47613.4		6772150	106110	242854	100532		381535			87994.1	206749		139168		268354	214833	170605			49457.6	96064.6		95039.3	229322	113109	570477	51826.7	46457.4	292941	51539.2	139350		133663	113445	170814	108074
sp|O75844|FACE1_HUMAN	O75844	FACE1_HUMAN	ZMPSTE24	1076600	883521	13285200	634632	895739	4606800		3566450		9336060	345359			2616790	1981790	1847850	13544700			1614100			849861	1872410	2623640	4164640	1419850			5416250	818362	1619300	6405010	2931290	50368.9	917374	5746370		1627970	1310160		24191700	1089860	1729280
sp|O75874|IDHC_HUMAN	O75874	IDHC_HUMAN	IDH1	47114100	16313000	12609200	12114200	10324300	8034900	79405400	13583200		38609100	12060100	5865490	20180600	24790200	17065400	30329700	30062900	5187450	2606950	25378100	29459200	9341580	44467600	22885400	24999200	39722100	50501600	80184300	2352310	12349500	13092900	6476330	19369400	24853200	7580170	144891000	9718290	6632020	48209600	10075400	21266900	23847000	21127600	17522100	22808500	11806900
sp|O75879|GATB_HUMAN	O75879	GATB_HUMAN	GATB		928720												6380140		552143	132105				1079600																		844796				237859		1203870
sp|O75880|SCO1_HUMAN	O75880	SCO1_HUMAN	SCO1								721402				9674840				1490760			653244									8694370			787944			1219320					35278.8
sp|O75881|CP7B1_HUMAN	O75881	CP7B1_HUMAN	CYP7B1										39464.8				59724
sp|O75882|ATRN_HUMAN	O75882	ATRN_HUMAN	ATRN	7205530	2344560	6279070	7070380	3075310	1747540	4604730	4681090	7488030	5038840	6922480	1406530	3115670	1593250	4203970	6153620	843018	6875230	10204500	4336250	5177950	2901850	6942260	7717380	1622770	16394900	1085470		4760150	6296050	2181520	12464700	2320060	3192240	1904590	2050670	4229200	3924900	3402020	6279530	5701300	5736790	7669550	6719890	5479470	7027090
sp|O75884|RBBP9_HUMAN	O75884	RBBP9_HUMAN	RBBP9		921847	1651250	1765790	1745620	1583450				3895790	1068080		2229040	3425210	1674640	2393880	2384150			2192510	2082150	2232900	1514000	1970920	910490	2308240	3518050			2056630	2304710	1900610	2854020	2418000	2556360	2294840	1232040	2320680	2880150	2013730	972806	1297300	1730220	2008570	2147390	1688910
sp|O75886|STAM2_HUMAN	O75886	STAM2_HUMAN	STAM2		250822	125361	469265	302420					116031			235650	165546	442381	280458	316432	118766		361792	368209			576101	368415		277736			265130	757846			365961	488588	194137	205909	351140	449609	513642	558672	330705	220772	318187	305288	324922
sp|O75891|AL1L1_HUMAN	O75891	AL1L1_HUMAN	ALDH1L1	1789010	4566150	3875920	6188720	1433530	3805220		3367100	26999800	3842580	2767770	1114730	6481240	1041410	1227870	4998910	955955	1725140	300375	7617030	1548160	829305	4445330	6985820	9589610	6446580	7864050		152696	1198050	6959090	5594540	14084800	5052890	4821390	4222140	935544	1931770	5048950	3722270	1632910	1379850	2372840	2379330	2086480	1787420
sp|O75896|TUSC2_HUMAN	O75896	TUSC2_HUMAN	TUSC2					135596		165199						139519	678761	178124		309023				244071				153919		131616			121065	191470			159761	391681	158171	116686	136395	225195	105107	42148.7			153672	194451
sp|O75899|GABR2_HUMAN	O75899	GABR2_HUMAN	GABBR2	190917		3394900	495875		758491			980433				123134	901176	487242	524617				321241	207029		1404090	1251470			297268				1343180			56926.9			357156	163483	791389	423173			1252650		499586	114606
sp|O75909|CCNK_HUMAN	O75909	CCNK_HUMAN	CCNK							37701200			218211				6112.12							10346.8			1929670	493067	294847		9783150			7812.27						458463						28594.8
sp|O75911|DHRS3_HUMAN	O75911	DHRS3_HUMAN	DHRS3																					1207910																	546903
sp|O75912|DGKI_HUMAN	O75912	DGKI_HUMAN	DGKI																														1412690					4751.2			1485410	183785
sp|O75915|PRAF3_HUMAN	O75915	PRAF3_HUMAN	ARL6IP5	680430	1197750	90023			215217	2181170	885739			909855			760162		866284	317483		1937960		331198	32144.2	1128970	2928340	1919890	263447	405115	8189970	51883.2			178032	616790	2090060	402983	2251810			1025790				875869		564756	53889.5
sp|O75923|DYSF_HUMAN	O75923	DYSF_HUMAN	DYSF	76893.5	302307				2216530							32847600	494825	568281		853501		588541		153068	22845.8			359069						220411		84103.3		359836	114057		232364	117659	1645520			1538810			8998700
sp|O75934|SPF27_HUMAN	O75934	SPF27_HUMAN	BCAS2	280656							84643.7		620738							566395														19482.1					49865.6
sp|O75935|DCTN3_HUMAN	O75935	DCTN3_HUMAN	DCTN3																																				7239.68
sp|O75936|BODG_HUMAN	O75936	BODG_HUMAN	BBOX1	472925	1646610	2452720	5667980	803644	5868360		2110260		1324300	697319	1498720	4186060	339846	507782	2006310	1147600	897328	393124	4352010	495321	299749	1356110	3125790	13666400	2622570	5697390		740267	1679890	11666000	4015420	8173480	2794580	7994680	1261380	157652	1830570	3733710	3681650	1997520	963313	2084220	1292740	1817140	923057
sp|O75937|DNJC8_HUMAN	O75937	DNJC8_HUMAN	DNAJC8	27256.1			157323		616986		128788	277767						311498	211684		1158760	105202	499363	735843	63945		710473			1475890			536769	1296000	2697990		360916				407458		519019		739599		563305
sp|O75947|ATP5H_HUMAN	O75947	ATP5H_HUMAN	ATP5PD		1937360	337871			2828130			2685210		2064270		570024	64976		136304		327056	722036	225519	440326		917642	4304920	1483490	652021	702628		241296			1303310	331237	307157	71153.4	615368		186628	401879		289365		523359		146496	659414
sp|O75955|FLOT1_HUMAN	O75955	FLOT1_HUMAN	FLOT1	11953300	5462130	19301300	5907690	14603200	6208290	3482200	6487710	10458200	9544020	5933340	11660900	5208980	3224290	8556370	4238250	3234840	18769300	8673770	4724890	7111730	4568300	3068230	3459210	3395460	7220670	3837580	231528000	10353700	9643580	8953000	11382600	4718140	6705490	3715440	5241490	4215040	10685100	6811220	8554080	5664280	5379100	6061260	10884100	5399500	11371700
sp|O75962|TRIO_HUMAN	O75962	TRIO_HUMAN	TRIO		1125970	976887				9474720	194114	169005		334712		318474						97861.1	1539200	580141	978669	196631				91208.1			559070	324419	316291	673625	1030180		1437930		231622	565870				373152		988845
sp|O75964|ATP5L_HUMAN	O75964	ATP5L_HUMAN	ATP5MG	2493480	6892230	1597350	584030	1699010	6404060		2573120			3915190				407999	1564830	603358		2474600	779489			8513230	12526300	3556680	1039000	2528460		33275700			5905160	1595300	1363030	962410	4292680			1614420		1623700			334631	645454
sp|O75970|MPDZ_HUMAN	O75970	MPDZ_HUMAN	MPDZ		880695	1003780	2099160	994094	54081.4	2137260	475706		842014	4306030		988168	366468	1200580	519355	557908	519526		682049	772322	543979		543379	1058750	585628	803225			1455970	716268		675930	1256070	927363	865657	973730	1165470	639704	980688	1122270	412430	144334	770892	1188590	994267
sp|O75976|CBPD_HUMAN	O75976	CBPD_HUMAN	CPD	14416.8	474072	515257	203495		275465	5151960	159774		1290230	791882		242533	131263	246319	468148	570027	403782	197718	308876	430865		853778			404831	159445		259281				648203	601471	85333.3	215645	20177.4		250262	160731	252244			282640	337911
sp|O76003|GLRX3_HUMAN	O76003	GLRX3_HUMAN	GLRX3	50920.6	522711	148450	591252	258591	321250	341286	206454		69544.7	181345	448159	397162	483032	434361	412976	272405			350290	476741	389559	316451		571734	248370	520437		1545220	249946	393106		387843	413351	420849	511549	476266	302630	394515	352948	249332	281657	360505	355943	511471	75822.1
sp|O76021|RL1D1_HUMAN	O76021	RL1D1_HUMAN	RSL1D1		12313.9					3600720															373310					28281.1							8363.37		14112
sp|O76024|WFS1_HUMAN	O76024	WFS1_HUMAN	WFS1		88065.7						199625							119907	705572				985230	399810					285129				195161			582752	808854	384734	97851	192804			751227						10583
sp|O76031|CLPX_HUMAN	O76031	CLPX_HUMAN	CLPX				478686																				205242							251152		24913.5	90734.8						142124
sp|O76041|NEBL_HUMAN	O76041	NEBL_HUMAN	NEBL		132594	97317	189877	249424					158454			250544	25465.4	170448		99154.1		1723990	133816	191861		207760	291822	253413	56954.5	232451			172427	329737	18105.5	197869	206861	142672	158770	209634	407486		309195		142516	172239	248761	190535
sp|O76054|S14L2_HUMAN	O76054	S14L2_HUMAN	SEC14L2				8204510	587690	567530	3355950	133015	369718		4992990	706186	1736360	3530880	323581	1009070	2985400	14947300	222391000	1382980	1613060	526432	1587450			317751	488706	40018900		678473	445985	1307240	670492	778005	801985	1483800	438417	323494	3863650	1240370	626536	827865		1104380	1681890
sp|O76062|ERG24_HUMAN	O76062	ERG24_HUMAN	TM7SF2								140095				47687.7	26473.5			94382.4									51386.4										518319	48555.8
sp|O76070|SYUG_HUMAN	O76070	SYUG_HUMAN	SNCG	1919430	7647280	4456480	3749970	2639650	672218	2339540	2302020		4908580	5750990	2079150	5108810	2268590	13735400	2184390	4351820	2996140	6914980	2464230	2242120	1923980	4552760	4695320	5064210	2061520	3566960	88867400	530441	5971170	4772660	2629890	1562140	2376700	4956040	6029460	6864320	4547330	2261080	8945380	7303500	4953450	13817100	8079230	5463250	8488920
sp|O76071|CIAO1_HUMAN	O76071	CIAO1_HUMAN	CIAO1	84566.5	25760.7						85587.4	1332450				50096.9	81584.5							53394.9				41442.3		47362	4723210			62215.6		68959.7	14165.5		157742		39126.9							58557.8
sp|O76082|S22A5_HUMAN	O76082	S22A5_HUMAN	SLC22A5				181755																	47532.8				439302					152194	158485		29211.8	85697.2	78811										42357.6	71377.7
sp|O76094|SRP72_HUMAN	O76094	SRP72_HUMAN	SRP72		98655.2				85518.4		71716.9						106491	35916.1	335742	63921.9			68142.4	54811.4				169145		109861				60058.5			144378	90107.6	276395		29316	48791					32392.5	30173.2
sp|O76095|JTB_HUMAN	O76095	JTB_HUMAN	JTB																									106288						114504			173420		134094
sp|O94759|TRPM2_HUMAN	O94759	TRPM2_HUMAN	TRPM2	21385100		37874600		111573000			232867000	282068000	32271100	108507000	51547700	30847900	68582900	9851680	46475800	40744100	89836700		16390500		81017400	38807600	16816800	524491	28048800	19833300	217099000	416789000	55777500	8349320	142562000	26577700	19627500	70134.8			11538200	24518900	18398700	13160500	23147200	19173300		9692210	43457300
sp|O94760|DDAH1_HUMAN	O94760	DDAH1_HUMAN	DDAH1	4452780	11765900	14515000	14980600	10411600	16846700	13767700	13788400		24162000	13109200	20567500	23354300	18660800	11401000	13130800	16809700	9748440	39966500	13710700	15340300	12275600	21863900	14306100	17721500	9523510	17253800		878263	13927300	24037700	10652500	18417000	11542600	19742300	10111500	23936100	19104000	20826500	16554000	17730300	10988500	15381400	16149900	19012700	14507400
sp|O94763|RMP_HUMAN	O94763	RMP_HUMAN	URI1														24652.3									6401140																	341033			677011			1201630
sp|O94766|B3GA3_HUMAN	O94766	B3GA3_HUMAN	B3GAT3	70771.2										242046000								1879360	2283930		418686000	19507000		2124630	425088							108252			192519		52422.1				3913280	2712740			2683500
sp|O94776|MTA2_HUMAN	O94776	MTA2_HUMAN	MTA2		573350	853270				172291	1767290		222802	8523470		3532630		706731	2210400				132350	556601	352545					1635390		235306	2130400		9359500		616778	2410280	1352660	231533	2120790		997936				1379260	1897830	3296280
sp|O94782|UBP1_HUMAN	O94782	UBP1_HUMAN	USP1										3251850		3251510										1079270	97043.7																				2179090
sp|O94788|AL1A2_HUMAN	O94788	AL1A2_HUMAN	ALDH1A2		65843.8											100674														99593.9							14900.9			51220.8	55520.2							50240
sp|O94804|STK10_HUMAN	O94804	STK10_HUMAN	STK10		984386	426927	299147	1185570	148110	705850	550536		820456	864557		814915	534721	1511360	427341	412195	605827		491669	252719		257703	516007	854122	478843	259499			775122	552702	189302	209303	430641	573455	506470	1757620	868859	287014	823912	1105560	850472	2125870	1235360	1177150	541576
sp|O94808|GFPT2_HUMAN	O94808	GFPT2_HUMAN	GFPT2		25987.2																												97182.5
sp|O94811|TPPP_HUMAN	O94811	TPPP_HUMAN	TPPP	399004	1144200	692563	293342	1351990		13779900			770846	995454		936495	105169	483132	300890	338163	1453970		1240560	550505				594950		582128			692654	285600		451339	699042	916954	784076	233066	762162		1017900		905998	833622	739260	178699	716149
sp|O94812|BAIP3_HUMAN	O94812	BAIP3_HUMAN	BAIAP3							874912					464428				214473			219105								21165.1														741044
sp|O94819|KBTBB_HUMAN	O94819	KBTBB_HUMAN	KBTBD11	491211	263388	152576	585624		158930	1966430					186498	333332	1042380	209883		548979				412509		786014		122651	296686	581493	6943040	58391.8	568391	563384	204532	386356	242962	492907	222184	101888	199478	295378	364044					246625	343181
sp|O94822|LTN1_HUMAN	O94822	LTN1_HUMAN	LTN1		8098160		329100	2165030		1018670	384881				61638000	48243.6	33571			2018060				29746.7			619282		221274	212394				31009.6	144311	85903.7	95119.3	225590		149328	178939		161390	313344
sp|O94826|TOM70_HUMAN	O94826	TOM70_HUMAN	TOMM70		1037040	59890.4	2926720							705927								228507	37385.7	114090		536237	856701	817096		219540	9678000		107797				82934.4	190870	413993					91768.6		39899.9	161981	4208680
sp|O94830|DDHD2_HUMAN	O94830	DDHD2_HUMAN	DDHD2																												4452630
sp|O94832|MYO1D_HUMAN	O94832	MYO1D_HUMAN	MYO1D	4806770	8635000	7433800	18884700	11575900	4915830	3450440	7507730	42580100	9093360	8015780	8015300	8147840	4648690	11715700	7877530	5361900	10686600	10393200	11186300	8169030	7987380	7679650	6373910	5053110	6425580	7656410		8013220	10113800	5769990	5610670	4406830	12320600	7324010	8700390	10024100	9608500	4701220	10136600	5545050	7617960	13256700	11477100	8159170	9827040
sp|O94854|K0754_HUMAN	O94854	K0754_HUMAN	MACF1			556063		13423.9	61062.5							38740.9	342385	53268.4	17035.3						917577	37147800		529094	214790	16997			834176		199495					669806			267004	118190					350580
sp|O94855|SC24D_HUMAN	O94855	SC24D_HUMAN	SEC24D	10518500	3800260	1620850		1569590		8196230			5860040		248934	193784	11114900	2931580	1726370	6014810		1110200	2791610	3097870		910048		2406950	4331750	5228330	99622800		1972540	1181620		1990580	2231890	1201720	14517400	1388940	955102	3582810		3640710	2116720	2514160	2300570	2387010	299106
sp|O94856|NFASC_HUMAN	O94856	NFASC_HUMAN	NFASC	1088450	1422320	1548760	3549660	1497110	861507		688429		1965180	341868		1437200	670152	944327	2253240	479583	2024130	1166510	1355170	1806290		535314	829737	460830	1833290	1212140	21275200	809743	318118	1556310	128134	1176300	2629170	947496	424246	798843	1133100	1198550	1137330	842945	1178480	879230	1007440	1518060	1052030
sp|O94874|UFL1_HUMAN	O94874	UFL1_HUMAN	UFL1	1520790	1662840	615139		1031370	929825	593349	1548630			625416	1130730		283429	950626	539095					2089280		1485060	1665700	2252910	6580950	1508450	5129490	1889510		3300810		1126640	1163550	2327030	947834	6231.6	986326	1565410	2666810		1019280	113991	1192640	1274390
sp|O94875|SRBS2_HUMAN	O94875	SRBS2_HUMAN	SORBS2		755332	1359220	844126	6905590	20440500		22924.4	303270000				2658660		3814350	4989190	1275520		140596	1688200	3334270	80003			2750940	797949	1718900			3819320	557822			1326610		1137760	564172	2241680	11129000	3852700				2608820	4319080	1048520
sp|O94886|CSCL1_HUMAN	O94886	CSCL1_HUMAN	TMEM63A	1575330	1096470	1882390	816879	1708180	382041	2415090	1241580		2002010	1143920	2170360	627421	4423490	1580880	2133270	3691540	1454080		1301890	3070800	1270290	937840	2584260	2540490	1283910	1424530		2370070	1546290	5245030	2095170	1765050	2547500	1376650	1131910	649948	983963	3522720	854150	1843840	1643190	751216	2096950	2488580	1309270
sp|O94887|FARP2_HUMAN	O94887	FARP2_HUMAN	FARP2	53714.4	115570	305728	311665						14608500	13452000	17234000		259386	121676	376304			29923.6	16885100	304344	212076	664717			10266400	252892	1047300		252857		37796800	34596300	122811		648128			2508080				59329900	25241800		298248
sp|O94888|UBXN7_HUMAN	O94888	UBXN7_HUMAN	UBXN7		447982	1183400		1948010			1140170		246491					436728		2215300	1038980		546656	2720630		81996.6	6240680	6106220	1136480	394058			898187	673390	599846	4736470	1221340	5672690			469836		1207330	815033	1799100	1633800	1000210	1590670
sp|O94901|SUN1_HUMAN	O94901	SUN1_HUMAN	SUN1		27561.1														763522								285043
sp|O94903|PLPHP_HUMAN	O94903	PLPHP_HUMAN	PLPBP		1447470	349145	1481200	1495930	1052370	2329040	733.934		998389	681300		1174740	1678550	647595	1354320	669534		2138970	1173990	746127	872744	1133340	1436140	1495260	1991000	2003080			887119	1879900		1087700	1590810	1132710	1422260	1310930	1623450	698738	1188840				997886	1397960
sp|O94905|ERLN2_HUMAN	O94905	ERLN2_HUMAN	ERLIN2		994810				160484					402478				15228.8	119533	73114.2			14845.7	18903.7		130080	501820	353084	114480	111721				17833.5	282534	93498.5	364011	121353	514232			99525.3		123152		81942.8	55736.9	213056
sp|O94906|PRP6_HUMAN	O94906	PRP6_HUMAN	PRPF6	202356	158499	130500	66992.3	279173	96178				104173	95455.6	145883	447810	221293		51165.8	68800.2				132780					139299	282680	19065300					129112	248190			73037.1	106284					71175.6	6355610		77817.3
sp|O94910|AGRL1_HUMAN	O94910	AGRL1_HUMAN	ADGRL1			18753900			4854980	33196500	26420600	700207		5627280				618561					3534560				3646570		48832500					917769	42791100					1042390	9261430					14123600
sp|O94911|ABCA8_HUMAN	O94911	ABCA8_HUMAN	ABCA8	2047990	5618010		2180530		2139040																						126827000					2316280									43117.4		5656170
sp|O94913|PCF11_HUMAN	O94913	PCF11_HUMAN	PCF11							613303												1669360				135295	3056510							333785						13748900	1968250
sp|O94915|FRYL_HUMAN	O94915	FRYL_HUMAN	FRYL		78027.1	1185730	2554430			22035700	408252		2809250	3285160		67371.5		75079	53882.5	54537.3		3829620	52036.5	99875				32681.8	60877.3	365733				42331.1			62388	49911.4	97110.1	85964.9	31262.8	26252	14926.4			104920	66288.7	79658	237905
sp|O94919|ENDD1_HUMAN	O94919	ENDD1_HUMAN	ENDOD1		472760	355978	105042		449297	1054990		7771810	366198	550663		480894		35608	988643				405650	374228	245200	647392	1567450	257165	535796	61819.6			418679	86754.4	315058	177619		117950	168565	153916		115921			182266	276236	1619350	360889
sp|O94921|CDK14_HUMAN	O94921	CDK14_HUMAN	CDK14	23003200							34231100											9747470												111427						81061.4			3125130			3159620
sp|O94923|GLCE_HUMAN	O94923	GLCE_HUMAN	GLCE																241982				65585.3						74774.6	80103.3						126288			49514.9		21285.2		46617.3		65080.3		58744.7
sp|O94925|GLSK_HUMAN	O94925	GLSK_HUMAN	GLS		303566	265257			523758					1001680					142140			28442.7				444416	1482370	355801		79773.4			87581.9		906759		196325			53918.6		319111					2190600		88032.7
sp|O94952|FBX21_HUMAN	O94952	FBX21_HUMAN	FBXO21				621190					555905	593432	249650		636503		122002	429186				363034						680777							170043			437928	173036			398012			790390		925400	996343
sp|O94955|RHBT3_HUMAN	O94955	RHBT3_HUMAN	RHOBTB3					519005								178695		168137											181431										167424								231207
sp|O94956|SO2B1_HUMAN	O94956	SO2B1_HUMAN	SLCO2B1											3229920													1431890			93332.2				45615.8		25567.4		68040.5
sp|O94964|SOGA1_HUMAN	O94964	SOGA1_HUMAN	SOGA1	47475.4	57302.2	142488						1363510			3271010	236240	74987.3	76799.5	1050920	277497	596242	416061	30232.3	312698		1393860		396740	477125	77282.7		44033.6	193955	182300		190281	2627340	132500	1257240	243025	1595930	319027	221074	882310	241539	470333	386117		30553.2
sp|O94966|UBP19_HUMAN	O94966	UBP19_HUMAN	USP19														967961	639664		49950.7		513816		607205		110917				314331
sp|O94967|WDR47_HUMAN	O94967	WDR47_HUMAN	WDR47	381784			525959		11042.9	463079										1759250	214833000				14391.7	935147					5225760	779389							12379.7			289607000
sp|O94973|AP2A2_HUMAN	O94973	AP2A2_HUMAN	AP2A2	75868.7	620802	392739	338778	333291	231757		835379		550020	576722	7326680	437073	264814	578653	617841	315725	506653	1631320	441432	504575		242825	256187	660067	528206	592410		68443.4	539314	475968	4037830	473520	533778	526010	652539	443468	602302	365600	570847	271515	272138	236955	472685	443264	380030
sp|O94979|SC31A_HUMAN	O94979	SC31A_HUMAN	SEC31A	180941	1447830	352762	745338	793112	880468	1315980			452398		7047710	523881	852054	420841	1635400	850901			851539	1305960		1081230	987238	1674870	654943	2696070	5308420		242752	646642	645131	1024860	1102080	591301	1465260	304049	369989	850411	513924	286888	649768	342351	367818	602470	725781
sp|O94985|CSTN1_HUMAN	O94985	CSTN1_HUMAN	CLSTN1	374444	337664	306916	230283	956137	607013		3397830		320107	142042			487541	129916	341420	580188		1863520	115694	105072			121846		234376			16531.8	271500	60973.7	778330	153923	70712.2			75327.5	92472.1	158584	139154		202309	205939	272550
sp|O94991|SLIK5_HUMAN	O94991	SLIK5_HUMAN	SLITRK5										250846			93305.3			47721.8				12448			40365.5	51477.7		68761	38851.5						180006	7714.63		12347			66387.7	53772.4		81553.6	23518.5	14239.6	29590.1
sp|O95057|DIRA1_HUMAN	O95057	DIRA1_HUMAN	DIRAS1					2386780		373767							247552			921063				570784																671214				6872.12					32178200
sp|O95067|CCNB2_HUMAN	O95067	CCNB2_HUMAN	CCNB2		114441	4783090	839958		2067070					82863100	46914.1			72980.3	2821610		1979310					7071010				981083		23822800		348440		5925790		2613620	122537				3789920			15806200		1398940
sp|O95070|YIF1A_HUMAN	O95070	YIF1A_HUMAN	YIF1A	49703.2			39943.8		1601560						9083720				2953230					2399.56						131231									38016.7			8768.05		210807
sp|O95071|UBR5_HUMAN	O95071	UBR5_HUMAN	UBR5					918251							789988							108159
sp|O95081|AGFG2_HUMAN	O95081	AGFG2_HUMAN	AGFG2		9308.04	60454.2										29579.8	4799.34	42210						64835.9				31685.3	56538.6				148880	30528.9			64582		83465	41514	52319.5		29878.1				51362.1	46950.6
sp|O95084|PRS23_HUMAN	O95084	PRS23_HUMAN	PRSS23	49374.2	225726	537430	82082.5	136071	704761		163738		405675			340466	249092	54636.1	474338		244395		516236	242257		795712	659645	164059	251344	488132			41131.6	327206	846860	810448	758629	132465	96303.7		77241.1	478856	305755	767086	791144	195550	461703	346272	159641
sp|O95104|SCAF4_HUMAN	O95104	SCAF4_HUMAN	SCAF4	1320850	248674				158767	79975.5	13080500		1201250		3016460	276817	9597.95		952044			169790	898040	979869	3515910			302056		65488.7			1181560	75672.8		545156				256387	988446		696682		895758	533968			1133460
sp|O95139|NDUB6_HUMAN	O95139	NDUB6_HUMAN	NDUFB6		286143	108385					19917.2		55296.5	277425									87902.4			417017							555097	94719.7			47751.3		224942	141675							90685.4
sp|O95140|MFN2_HUMAN	O95140	MFN2_HUMAN	MFN2	53688100	10133100	21301500	3600000		4306320		11456800	5671040	17196200	7828550	26924800	5389710	6145800	14665800	8592770	9422010	19216200	52675800	11188300	14018400	12465000	4255520	9076850	2751430	8605650	4751380		6449890	9641140	6608640	8104330	9006620	7059170	7843240	7910290	9385820	15242700	10759400	10035900	14015800	16386800	19164200	13695300	13643600	20973700
sp|O95149|SPN1_HUMAN	O95149	SPN1_HUMAN	SNUPN					174464		421020						169840	352810	1126870		5006510	1512030			152598	274872									45375.9			57349.9		138021	228395	177065					7679130	119890	189569
sp|O95154|ARK73_HUMAN	O95154	ARK73_HUMAN	AKR7A3		319109	1545110	3149550	795861			920472		1933320	1017390		2768340		529559	2237780	840522	973682		4205500	1285480	1539560	2474210	4177570	7039120	1651780	2685930			2677480	7330700	1927430	8766280	1545130	2309340	1358840	224944	1724410	2528120	1765980	1739080	1039010	1386600	1213080	1791780	1220180
sp|O95155|UBE4B_HUMAN	O95155	UBE4B_HUMAN	UBE4B	248073		4876990							905893		232015				2043370				1405690				1457090		86196700							1513060		804578				1812390
sp|O95159|ZFPL1_HUMAN	O95159	ZFPL1_HUMAN	ZFPL1							2113860	45746.4			29677000																													19094800			42925.6
sp|O95163|ELP1_HUMAN	O95163	ELP1_HUMAN	ELP1		269370				229069	543062						168485	248951	71167.7	173946	206894			156375	145572	2926870	1083730		299377		231774		128849		164727		199417	287070		714662	372980	87037.1	137591		161643				146926
sp|O95164|UBL3_HUMAN	O95164	UBL3_HUMAN	UBL3	14225600	5204280	8955240	3598910	18517600	2373380	5996910	10092700		7742660	5660780	7908240	6275330	4071830	10879900	7083550	3541240	11595500	11305400	9611800	7630930	4840160	5436560	4123400	2915540	6248420	4455630		9533570	8598170	5581170	7961210	5236080	7358570	6899140	6154500	5284690	9449500	3925290	12687800	9737350	8375900	4118440	10887400	7009290	13441400
sp|O95168|NDUB4_HUMAN	O95168	NDUB4_HUMAN	NDUFB4		859110		181258		293432					1771520			260226		112288					70267.7		361157	2166440	541773		151814					469379		247109	123129	828822		55475.8
sp|O95169|NDUB8_HUMAN	O95169	NDUB8_HUMAN	NDUFB8																								316853												116236		424701
sp|O95178|NDUB2_HUMAN	O95178	NDUB2_HUMAN	NDUFB2		1702650													135119												317329			869331	404597		2232350			89490.1	908022			881792				563261
sp|O95182|NDUA7_HUMAN	O95182	NDUA7_HUMAN	NDUFA7				554864							917008		2441800												212131								83477.7	33309.6		1455950						322355
sp|O95183|VAMP5_HUMAN	O95183	VAMP5_HUMAN	VAMP5		157268	514046	945395	60201					407527			208753	176039	207746	188918		230049		272533	252009		235356	304337	76031.8	190787	295656				268791		63413.4	492473	370208	105362	116525	252789	65699.7	191305					290241
sp|O95197|RTN3_HUMAN	O95197	RTN3_HUMAN	RTN3		994598	158164	4797540		1271790	60064.9	710326	1944430		1356910	6230190				1743570		25719000	434315		832550	152367	734440	1184190	1624460		173375	9158170	2818920	1448890		1487910		423226	296005	392604	527387	204344		587596		1257740
sp|O95202|LETM1_HUMAN	O95202	LETM1_HUMAN	LETM1	1235520	854208	2001950	6206240				1162480			3150260		241726	38307.3	829404				417743	909988	939434	695767	716051	194960	427478	1502590	523807	4297400			1045280	224243		1408770		317698	904190	1779160	373984	1212540	1795420	624595		3154670		1431760
sp|O95208|EPN2_HUMAN	O95208	EPN2_HUMAN	EPN2			173750		288792					69821.5			164407		320027					125943	43016.2			305589						182396	107374		142271	129576		141746	297221	238887		180022	451585	128262	387138	226235	199377	354098
sp|O95210|STBD1_HUMAN	O95210	STBD1_HUMAN	STBD1		36433.8																																		284792
sp|O95219|SNX4_HUMAN	O95219	SNX4_HUMAN	SNX4		248567		315541		386961				101694			270344	113422	72143.8	286216	123006			278423	103279		182354	247739	767504	117582	314286				705727	148767	402088	347084	744324	310102	43385.6	82682.8	249471	165911	185840		182738	95735.6	237859	139781
sp|O95232|LC7L3_HUMAN	O95232	LC7L3_HUMAN	LUC7L3			445359					100029	534168							96557.7	462699			314038				109479					871005	56225.1	97912.5						114347
sp|O95239|KIF4A_HUMAN	O95239	KIF4A_HUMAN	KIF4A			1777080	1113850			1162810	2220910				1176030	676401	461360	7891.43					4517900				341789			233780			2151720	107884	700469	940379			40938.5	281011	6618340		859119				884621		3262070
sp|O95248|MTMR5_HUMAN	O95248	MTMR5_HUMAN	SBF1		696568	87415.2			786725	295512	1899060					285882	624582	720581		875857			392804	507656	211788	10735000	249031	694645		521654			125424	359574		151173	660933	570270	539688	725730	407735	550873	576160			420167	409689	639300	1213110
sp|O95249|GOSR1_HUMAN	O95249	GOSR1_HUMAN	GOSR1																		11583800														200630
sp|O95251|KAT7_HUMAN	O95251	KAT7_HUMAN	KAT7				28986.4	496651									599892			487081			348536	431713						150004			632342					450400			60103.9				421223
sp|O95258|UCP5_HUMAN	O95258	UCP5_HUMAN	SLC25A14
sp|O95260|ATE1_HUMAN	O95260	ATE1_HUMAN	ATE1																									62727.5		34004.8				48900.2			52874.1		96100.7	15092.8		92678.6
sp|O95263|PDE8B_HUMAN	O95263	PDE8B_HUMAN	PDE8B		162652	189972	40792.9	371487		20016.5			176721			109576	5029.83	261983	159525		120773		171432	257709						23747.9			192763	42446.7		157331	234849	81634.3	73625.1	85732.5	307896	158078	514691	245589		126327	310084	309913	235447
sp|O95292|VAPB_HUMAN	O95292	VAPB_HUMAN	VAPB		404133						122872							1959910		584037								283768		55661.4							91201.1		304014
sp|O95294|RASL1_HUMAN	O95294	RASL1_HUMAN	RASAL1		372544	385229	86411	369590	158008		307305		483337	646918		394343	136113	591950	289517	132257		4016110	219141	381942	224152	344962	334592	219630	339804	240710			838283	302121	122114	292061	420590	328205	270386	392452	391799	45766.4	308343	263264	260558	155123	252218	311354	826307
sp|O95295|SNAPN_HUMAN	O95295	SNAPN_HUMAN	SNAPIN		142450		92794.1	47457.5		589745						102423	175388	137252		160736				104749				128031		100616			89004.2	230321		72613.8	80780.5	87043.6	152968	73413.7	96740.2	120880	82547.8				98777.4	140417
sp|O95297|MPZL1_HUMAN	O95297	MPZL1_HUMAN	MPZL1		69471200					135072000				90406300			15711300	774576	7763570	14058600		121363000		9579980	7696070						62060000						2861830		86360.9	368732		9847220		1646660	1946150		2841930	8443530
sp|O95298|NDUC2_HUMAN	O95298	NDUC2_HUMAN	NDUFC2		4320690									29255200			5741.37	405627				13807.5		17220200		5953570	4383310	18867400	7474300	4705790		13362800	25071600	13631900	5269270		2130910	8035530	9746560	4984550		19695300	1761180			1618530	16217100	7215270	4807660
sp|O95299|NDUAA_HUMAN	O95299	NDUAA_HUMAN	NDUFA10	23204.9	708049			8237320	8348000	346472	1641200		857300	346104	18810800		4338930		6724440					463634	8656810	1006510	993426	250032	386403	246792	593060000	6168840			402568	88602.1	986356		975904	116275		209070		998817	5526750		611299	110355	94835
sp|O95302|FKBP9_HUMAN	O95302	FKBP9_HUMAN	FKBP9	316849						74364.4							277514	432279	1061780	34997.1				1062380											225003			1343300	286595		1748080
sp|O95319|CELF2_HUMAN	O95319	CELF2_HUMAN	CELF2								1603070														35354.8	273724
sp|O95336|6PGL_HUMAN	O95336	6PGL_HUMAN	PGLS	13573500	11334800	29923000	8422670	21659100	12562800	21509500	22312100	964174000	50731000	19223100	5776790	30745300	15676600	4275750	18459800	7170670	15327300	4512100	16026600	10350500	9981010	31058700	44596000	19813500	31520100	30467500		5601310	8054860	9086730	28328200	38037200	11437300	5950820	9235800	5929710	5372050	36205700	12457800	22435700	36102000	19578500	13816200	15170900	13768100
sp|O95340|PAPS2_HUMAN	O95340	PAPS2_HUMAN	PAPSS2										730908		1250090			208241															297489	118706		558429			142754		166899
sp|O95347|SMC2_HUMAN	O95347	SMC2_HUMAN	SMC2	1116170			1146490	6576810	1338180	2273850	712735		1111960	456962	740413			1003970					5106070			4325680	12099500		1648350	1722560		154367	1078900		1469390	467705	325765	1246370	1442640	787850	613672	594561		511396	586452		275120	720605	609438
sp|O95352|ATG7_HUMAN	O95352	ATG7_HUMAN	ATG7		567030	298777	147522						595352		6795040	385912	336537	321459	400289	510383		1464680	501207	405677		422608	306330	709618	305455	501553			421507	277246		757365	254080	183935	773477	160244	148681	120878	237887	1789920		240565		270755	1860440
sp|O95372|LYPA2_HUMAN	O95372	LYPA2_HUMAN	LYPLA2	5096340	3825880	3910600	1087420	6307110	4451320	4698930	3394840		3851050	1255170	2154260	3195310	4733560	3561980	3376810	3489940	3018170		2995240	3194060	3172080		2862500	5014210	2628950	3732820		2289090	3975120	2468060	3016950	2885000	3171310	3161650	3447070	3541810	3638570	3473430	2916850	3249330	3093570	3601900	3547230	2926850	3609410
sp|O95373|IPO7_HUMAN	O95373	IPO7_HUMAN	IPO7	351124	774646	114075	314977	322561		3216960			306725		204485	499664	775525	254369	457094	348893	3625570	482318	309205	429163	19956.4	415727	419279	573054	289095	884107			259357	227806	338552	241158	424630	243229	1076410	313715	300915	444439	336318	225802		218776	303139	422003	408162
sp|O95379|TFIP8_HUMAN	O95379	TFIP8_HUMAN	TNFAIP8																									81930.1											82795.7	113554			68097.3				101048
sp|O95382|M3K6_HUMAN	O95382	M3K6_HUMAN	MAP3K6									2891370													377079						22459200																	327063
sp|O95391|SLU7_HUMAN	O95391	SLU7_HUMAN	SLU7				807062												51808.3	272233								83088.3	315284				458722	676534	489002		36064.1		453948										1065410
sp|O95394|AGM1_HUMAN	O95394	AGM1_HUMAN	PGM3		319728	2615170	507248			15659800	1618690		306484			412926	6387990	568936	1300150	3794800	719301		341950	2579660	687244		216136	392383	936818	951432			452356	575692		846926	744480	456249	559391	319906	211402	2862000	283823	783323	899191	193514	1003350	1426460	1105890
sp|O95396|MOCS3_HUMAN	O95396	MOCS3_HUMAN	MOCS3		65979.3	1167250								13182.3		113153	141294	61730.6		106767			80187.2	124492				212052		136835			326128	89143			128593	175618	177928	81102.2	72853.5	72762.7	120059				42924.6	82729
sp|O95400|CD2B2_HUMAN	O95400	CD2B2_HUMAN	CD2BP2	21764.6	5235860		425348				352134							921997									302981	376422	8757320				2587210			8226780										325893
sp|O95402|MED26_HUMAN	O95402	MED26_HUMAN	MED26																							123121
sp|O95415|BRI3_HUMAN	O95415	BRI3_HUMAN	BRI3		473539	1481760	940981	317451	28124.8				3075150	180421		401281	235132	1155280	801622				984358	848108		206230	1029590	3123990	839871			3742130	2663560	7510910	2431810	1754580	1826980	478339	516740	110590	693595	1603100	1288980		1060780		1660260	888281	1433370
sp|O95425|SVIL_HUMAN	O95425	SVIL_HUMAN	SVIL	2199080	4738120				3637200		56436700		5677730	6272370				1039330	5263020	15287200			3003410	2564150	291280			9272570		1310550				1467390		2418170	1984950	1638580	921968	3139030	326331	5716810			2054140	5283790	1980610	2129960	5131970
sp|O95427|PIGN_HUMAN	O95427	PIGN_HUMAN	PIGN			74167.4	304013										73743	839275											432854	353237				322763			222291				12870.5	329102	21233.1	22192.7		45674.3
sp|O95433|AHSA1_HUMAN	O95433	AHSA1_HUMAN	AHSA1	916776	478182		724292		23499.2	73750.9	3795110					563669	607940	312497		1504930		1016500	137602	857074	554991	1473200	1869420	1137700	446772	831341		1946910		476303	2197270	692095	801195	604166	937874	688766	631054	1242870	286336				819080	780420	222377
sp|O95445|APOM_HUMAN	O95445	APOM_HUMAN	APOM		3601820				3062080		325845		606122			225076	247150		1479140	455943			1647150	626814		855796	2068640	689848	4932360	655762			86452.2		1067010	877920	2942350	361986	538892			604639	804509		971472	428259	312281	363041	569895
sp|O95453|PARN_HUMAN	O95453	PARN_HUMAN	PARN														9204.99				380711								31407.3	8509.15
sp|O95456|PSMG1_HUMAN	O95456	PSMG1_HUMAN	PSMG1		57127.2	54235.1							81750.8			61630.8	101818	30802.2										81612.1		33029.6				28405.2	89234.6	41818.8	53694.4	43200.8	55504.1	45614.2	32607.6					20596.8	57377.9
sp|O95466|FMNL1_HUMAN	O95466	FMNL1_HUMAN	FMNL1	91819.3							76448.6	3740660												113263					767518									21291.2		72799.6									898375
sp|O95470|SGPL1_HUMAN	O95470	SGPL1_HUMAN	SGPL1	230383	1359420					1947400						220184			44529.4				163435	42598.6			1884660	885248		408946	5718480		3587850				332341	348192	1303870						2184540
sp|O95477|ABCA1_HUMAN	O95477	ABCA1_HUMAN	ABCA1	407417			50789.8	228617	1215880	414690	3743480		1351900				378374		247882				378886		96296.2	4093540			1448690							2373700					235757		689356		3668190				5842560
sp|O95479|G6PE_HUMAN	O95479	G6PE_HUMAN	H6PD	48222.7	45058.6				1492370		206720				405121		4507.36		104567	777470			12292.9	17522			145329		31779.5	129290	5232860				263822				82185.6			1737350		272089
sp|O95486|SC24A_HUMAN	O95486	SC24A_HUMAN	SEC24A																			86414.2								39155							40089.4		43341.6		14674.7
sp|O95487|SC24B_HUMAN	O95487	SC24B_HUMAN	SEC24B		220175	188686		247022					82091.8			150153	168772	357220	180024	248966			168007	284930	128359		90622.4	281182	65997.4	268700			432676	95208.4		77941	225104	171797	190746	119437	208240	68143.8	158862	115695		78172.9	127949	121761	113969
sp|O95490|AGRL2_HUMAN	O95490	AGRL2_HUMAN	ADGRL2			6333060	2802750	8307950			346498				145423	1860260	47146.8	2173800	2651420				3135240			5371180	3689970	1536800	18697800	698835		5328280	4147700	1352850		1503160		1255500		2785210	1609980		4528940		6089190	6574800	3620530		4882540
sp|O95497|VNN1_HUMAN	O95497	VNN1_HUMAN	VNN1	158327	208789	1285690	6793620	146238	760798				708245	1433650		354969	35157.1	180115	639640	165789			759559	482798		500566	907186	2140380	418438	801145			101438	757677	1805420	1262730	1294090	291999	179137	65985.9	1495480	1554550	1099050	2519180	1025120	1978130	300614	973380	2375180
sp|O95498|VNN2_HUMAN	O95498	VNN2_HUMAN	VNN2	1654360	107285						479740								25063.6	277431	146390			233857	111313													589679	128571	173419	68954.2					464651		129814
sp|O95551|TYDP2_HUMAN	O95551	TYDP2_HUMAN	TDP2													16642.3	257394	27907.3						76073.1				35805.6						68556.5			23195.3		20253.6			123462						79110.1
sp|O95562|SFT2B_HUMAN	O95562	SFT2B_HUMAN	SFT2D2		751461		701278			806555			597777			401970	607545	631940		452825	772251		479078	546841			541738	1063830	179607	647233			561169	1070840		665432	869101	909702	589995	377542	468814	709454	595858	558038		232308	580803	856337	376201
sp|O95563|MPC2_HUMAN	O95563	MPC2_HUMAN	MPC2		43554.3	34719					8181.08			234367												475756	683586	148511		103582				2965.06	277736	91560.2	101018		130493		33191.8	61737.4		30206.2			34314.9	17551.6
sp|O95571|ETHE1_HUMAN	O95571	ETHE1_HUMAN	ETHE1	567593	1321400			376730					379457	427145		99811.2	324522	285954	417171	218688			149529	209338		691222	1141180	402061	148999	794482						205050	292641	185227	943683	60710.5		175188	121926				146453	190922
sp|O95573|ACSL3_HUMAN	O95573	ACSL3_HUMAN	ACSL3	3759650	119018000		61510.6		627969		477002	3938670					1907040						228935000							7602980	1455980	2190820		9502250			4426700		25438600			3230660	12411100
sp|O95613|PCNT_HUMAN	O95613	PCNT_HUMAN	PCNT	1006550	28902300	841594		9233480		4735700	2779920		3351520	2385570	14563400	3006270	5602720	4044450	7650470	5168930	5039070	454367	2995420	2367650	5381800	7759030	1102610	15131000	1270960	8142060		1659140	10023000	3222050	7443220	4519380		4925140	2384960	1229890	1027390	5788230	5852910	4389520	3026340	3988280	4886180	5202810	4228620
sp|O95619|YETS4_HUMAN	O95619	YETS4_HUMAN	YEATS4
sp|O95622|ADCY5_HUMAN	O95622	ADCY5_HUMAN	ADCY5		600908	365126		617686					489820			571064		512948			809627		589739	303997	32996.9		176833	171814	323462	356409			570615	240706	173201	239486	502284	302718	549352	298558	783212	181076	745023		168887	512510	530093	498188	520068
sp|O95630|STABP_HUMAN	O95630	STABP_HUMAN	STAMBP	1535320	1457700	1880990	1448200	3159540	1793320	573233	1473070		1584340	538202	1155040	1336840	1017660	2102030	1681980	2114990	2476810		2293600	2185530	388860	845754	858989	1116160	1279170	1217200		953033	2513800	1827890	1001250	1643200	1911750	2099150	1920400	1342980	2659360	2228630	2771950	2331350	2185610	2556940	2679700	2148220	3628220
sp|O95639|CPSF4_HUMAN	O95639	CPSF4_HUMAN	CPSF4							158432				78040.8	262276						718836		531387				135799				1239540	1858500		17194.4			671394						148485	785936					447195
sp|O95670|VATG2_HUMAN	O95670	VATG2_HUMAN	ATP6V1G2		2983890							414522	2078130	7037860		4548740					6906880	2531190		1757940			14289400	4041710					4003200		305278	5522170		2158190	7097070	1520710	7084250		7284830	12292300				1685070
sp|O95671|ASML_HUMAN	O95671	ASML_HUMAN	ASMTL		120069		1207870				79066.8	369833	212457	8797310	2791620	542097	401570	152078	604528	1031730	1368530	538623	291027	318649	47745.3	503701	334468	593647	82135.1	309385	4392210	260348	1154470	328773	3741230	527981	485999	444807	261588	187636	339180	629325	248623	138482	344895	1768140	280177	505940	884693
sp|O95674|CDS2_HUMAN	O95674	CDS2_HUMAN	CDS2		87626.3		129933				132588				283113		24317								183698	34606.6				96208.7		185885			128292		243895		53452.1		318860		62865.1	341746
sp|O95684|CEP43_HUMAN	O95684	CEP43_HUMAN	CEP43															12797.8														72132.9			442155											28518.7	164957	91517.8
sp|O95685|PPR3D_HUMAN	O95685	PPR3D_HUMAN	PPP1R3D																																				21187.2
sp|O95714|HERC2_HUMAN	O95714	HERC2_HUMAN	HERC2		484904	296751	2656640	233324		2202460	2107030		483354		188406	972960	235593	704424	421326	455016	3659160	1991640	432199	528697	528323	1092530	13914900		703986	693968	7899130	108734	397693	19146100	253799	263799	1612340	550987	141758	3568510	2317560	1630520	592221	5221520	1829140		69920	1635800	1731990
sp|O95716|RAB3D_HUMAN	O95716	RAB3D_HUMAN	RAB3D	396871	1074780	64179.9	832376	3219320	3793100	181522000	1436370		692324	459225		340702	63153100	3327220	7713310	43927900	291035		436324	21508700	2583560	969722	561808	325305	4311320	4123890		1551970	1955860	1800290	414812	2138520	5182780	2219730	1220320	4430160	390328	22067800	419581	3789870	6983120	512868	7631170	11746700	309861
sp|O95721|SNP29_HUMAN	O95721	SNP29_HUMAN	SNAP29		578948	449342	299519	1001650	49609.3	1382000			421836	199611		525709	638778	761977	404567	718114	471790		361416	518972		315495	715790	555935	296378	375821		3324850	603460	606563		333840	553039	858403	568470	768437	693768	775751	561696	449842	495641	685040	663558	818070	595016
sp|O95741|CPNE6_HUMAN	O95741	CPNE6_HUMAN	CPNE6		1312470		251823		587654							90513.6	34103.1		629520	618172			280902		76990300	320803	720375			87415.9				997857		328782	784530	1734260	3312140		66474	52618	1090930	220372		142774	117832	130168	382526
sp|O95747|OXSR1_HUMAN	O95747	OXSR1_HUMAN	OXSR1	1665330	2743610	2592600	2539880	3450590	2413580	8052370	1690470		2966390	1631680	881250	2660030	2283400	2833360	2769540	1200550	3189320	3361100	3483290	1878460	1081570	2545590	3051500	2273380	1181060	3694940			2284840	2591740	1571390	2323470	2670180	3806580	2677230	3358560	4165160	1975460	4902050	2329100	2048250	2800720	3285890	2856760	2346390
sp|O95749|GGPPS_HUMAN	O95749	GGPPS_HUMAN	GGPS1		118436					716679			81852.5			98011.1	507321	72231.1	130381	428852				227892				64621.3	123793	95738.6				84557			64415.5	60924.6	117518	69099.6	44004.2	309745					88345	152326
sp|O95755|RAB36_HUMAN	O95755	RAB36_HUMAN	RAB36											8987930																										599119	40064.6						388099
sp|O95757|HS74L_HUMAN	O95757	HS74L_HUMAN	HSPA4L		276204	48429.4		202157	97397.3		131788			149369		589341	144115	228636	267226				382969	128718		166837		940941		460209			2836540	374353		203481	433604	446276	532089	448676	337454	467481	127135			416974	232488	359446
sp|O95758|PTBP3_HUMAN	O95758	PTBP3_HUMAN	PTBP3		495334						411530					81624			318836			305069					818454	524934	285021		1805390	141311					219783		1115100	110764								146341
sp|O95772|STR3N_HUMAN	O95772	STR3N_HUMAN	STARD3NL	766900	774607	868749		813124	939710		19022000		1754370			491112	984498	848822		312006	705983		453940	536419				1051220	672191	403165		629470	2096080	3676060	1629290	1589020	1304300	504716	530393	249073	1101390	1420840	546347	427660	658500	316867	546612	533854	1229450
sp|O95782|AP2A1_HUMAN	O95782	AP2A1_HUMAN	AP2A1	2157600	803656	309391	599092	616786	1462250	2028230			404569	358236		500727	540512	500908	381401	426825	203542	35798200	479847	521357	96243.5	469184	517115	563735	447847	616794			464492	408253		501746	607177	559209	587299	430424	491021	390160	455036	440420	378791	433827	445745	558942	324398
sp|O95785|WIZ_HUMAN	O95785	WIZ_HUMAN	WIZ				1176770			57815.2		276829					62346.8	810862		1134860		153652	997063	791967			1628190						2331260	3494950		1481230	939684		1565920		825510			3272650		18120	1381790
sp|O95786|DDX58_HUMAN	O95786	DDX58_HUMAN	RIGI		5900500	450646	84195700	65968.9	7658960	15022200	564503		217680	3594050		186192	329208	416343	961491	501892		2189510	1864960	350972			218158	988814	1690350	243966			458687	294019	897539	388010	602356	342918	789836	84111.4	160502	504583					351801	354363	309534
sp|O95793|STAU1_HUMAN	O95793	STAU1_HUMAN	STAU1							73164.7					346120		102417												190609		9118960								322826	131579	1204040			211685
sp|O95810|CAVN2_HUMAN	O95810	CAVN2_HUMAN	CAVIN2	150127												359963							488866																	348191							1424160
sp|O95816|BAG2_HUMAN	O95816	BAG2_HUMAN	BAG2				204844	534411		282251			26676400	3031120		57063.2	300630	19174.5	77245	653900	1215370		230207	163042	108178	1082060		397769		73762.8		1828830		188993		304293	186186	139447		3964200		308545	38146.9					150564
sp|O95817|BAG3_HUMAN	O95817	BAG3_HUMAN	BAG3		227956		544351	272936			31340600		199051			236176	208209	281963	5842830				224084	142305	24263800		520388	430565		207673			154785	344278		1134730	189422	186499	287870	161793	210490	164702	497388			115688	126468	194205
sp|O95819|M4K4_HUMAN	O95819	M4K4_HUMAN	MAP4K4		1322810	864562		1735580			1151650					1062440	452398	901795	2166450	1381990			791636	913192	974162		956901	387956	1056170	571436		3064300	1038750	778008		731669	1060540	513426	1501040	940503	1646590		809259	442378	2130940	854248	884483	804094
sp|O95822|DCMC_HUMAN	O95822	DCMC_HUMAN	MLYCD	18000.7							1838470						143191										230114												129560							1177490
sp|O95825|QORL1_HUMAN	O95825	QORL1_HUMAN	CRYZL1	695108	370083	694735	52220.3	430681		94507				102871	603518	182243	131779	566509	105479		2256310		760689	273508		255779		60547.1	115675	217031			813388	188357	361005	147523	317860		350360	67512.2	103547	96798.1	427568	468082		459870	686977	304491	162163
sp|O95831|AIFM1_HUMAN	O95831	AIFM1_HUMAN	AIFM1	116443	750574	316147	97836.2	75527	1207530					1203550		305212	124950	102223	465312				125879	64231.4		799791	1452990	668571	1272220	599506			48531.6	42313.6	290935	447116	147605	41506.4	1600240		69155.2	413070	91062.7	242082	174795	101486	91486	117535	107543
sp|O95834|EMAL2_HUMAN	O95834	EMAL2_HUMAN	EML2	2343220	2896890	2022240	1106900	2284820	704393	2356210	1341540		1641260	1606270	1913000	4098020	3960850	2114210	3190100	3545500	2119870	3771850	2130620	2843240	2509370	1842850	2312450	1475700	4285390	5034110	8494440		1480600	1290330	1299790	1341520	1748800	1995630	3664530	2526930	2505990	2170970	2084430	1731160	2020340	2130530	2568820	2083250	2035280
sp|O95847|UCP4_HUMAN	O95847	UCP4_HUMAN	SLC25A27		2663140		681245	4277530	2016490	15355600	2273820					1287520	11032000	1933510	4087670	6301650		483280		6311800			2764530	4692110	2648170	5261990				838690		1370640	3874660	1138740	11794700	1215190	480925	3726920			1513030		1331850	2758600
sp|O95848|NUD14_HUMAN	O95848	NUD14_HUMAN	NUDT14															4693.48		200560				69669.1				234889				120611		74800.5	36572.3	62754.7				127327					57451.8		22618
sp|O95857|TSN13_HUMAN	O95857	TSN13_HUMAN	TSPAN13		393374												205561							331861				151013											424754
sp|O95858|TSN15_HUMAN	O95858	TSN15_HUMAN	TSPAN15		902158	229058	516844	608714					365655	267738		371504	360533	123089	770218	467966			284573	872022		308618	164697	147795	237432	600290			46805.3	170517		90958	973274	497187	1038700	126441	247563	132462	184739		124478		160113	312743
sp|O95861|BPNT1_HUMAN	O95861	BPNT1_HUMAN	BPNT1	1079810	1363670	882577	915997	1127130	1238370	2647440			2700900	842927		1776910	1767890	942261	1975710	1687140	804831		1824650	1734290	838613	2254170	1444880	1727920	1803640	2428590			1212440	1445780	852596	1700750	989048	1217190	2138190	1519030	1260010	1459370	988475	1307360	900527	1288800	1277980	1418110	1190780
sp|O95864|FADS2_HUMAN	O95864	FADS2_HUMAN	FADS2																																172829		267759	65692.1					72925.4
sp|O95865|DDAH2_HUMAN	O95865	DDAH2_HUMAN	DDAH2	3827890	6971360	14922000	2742070	10277900	7613560	3123690	12913000		11310200	14296900		34301300	8407570	1904700	18223600	5312050	14186800	2610190	18121300	5123750	6324540	12863500	36092000	15599900	8617510	8182350		8929500	3050630	4274870	40254200	8979740	10669800	3862260	3472240	2389020	4233630	23835500	14358900	20165200	17212200	10552200	5554100	8152940	11114000
sp|O95870|ABHGA_HUMAN	O95870	ABHGA_HUMAN	ABHD16A	119472		9381080	3151580		56120.4		288976		1440430		539724				3181190			1900640	487340	2486480	958832	300682	524961			297830		10209		55157.1		1372910		726340	317262		1275220	2940040					1630200	2512810	1267780
sp|O95886|DLGP3_HUMAN	O95886	DLGP3_HUMAN	DLGAP3								37975	344117						28209.4																											10552.9
sp|O95967|FBLN4_HUMAN	O95967	FBLN4_HUMAN	EFEMP2		22127.3			206904						450351		255628			309828				278481			280873	1458910	300689	808851						741097	362850		92952.6	47349.6		75355.9		215812		1254820
sp|O95989|NUDT3_HUMAN	O95989	NUDT3_HUMAN	NUDT3																															40959.4		112069			22170.3	66830.9	55922							12396.1
sp|O95990|F107A_HUMAN	O95990	F107A_HUMAN	FAM107A		381843																						353516	73352.8																			1436240
sp|O95996|APCL_HUMAN	O95996	APCL_HUMAN	APC2								2376500				207399																	252914
sp|O96000|NDUBA_HUMAN	O96000	NDUBA_HUMAN	NDUFB10	317173	1136550	799631	649777		66221.3	2415960		676767	5240330	1396640		652227	575548	624533	1748210	329564	1900670	1255420	634657	391656		2573670	8440040	1954620	956170	701846				193626	3698200	2080250	613698	680234	2581520	297359	271453	1860500	449463	1046880	833412	349023	328400	614903	4418340
sp|O96005|CLPT1_HUMAN	O96005	CLPT1_HUMAN	CLPTM1	4949060	147822			10472900		44481.5					10833100										17597500		154210												117619		1647660
sp|O96007|MOC2B_HUMAN	O96007	MOC2B_HUMAN	MOCS2														5099.51	7948.18				25824.3		25088.1			206419	36320.8						25951		19668.1			24263.7	62205.8	26407.9	56392.6					51340.6	22181.6
sp|O96008|TOM40_HUMAN	O96008	TOM40_HUMAN	TOMM40		665515		596651									289161			414522				332096				442534	1708010		680278		6013750		1184520	1374310	2507530	1461920		281217	77754.2	164400	1108390	1350200				669741	453523
sp|O96011|PX11B_HUMAN	O96011	PX11B_HUMAN	PEX11B		90799.6	97013.3		6958320	2513420				168734			22950.6		85264.1	475228				26426.7	90871.7			168615	408385	54994.3	377739				157683	579738	1543120	547130	70266.9	135876	214415	21241	252124	71504.4			119193	294460	52549.9
sp|O96013|PAK4_HUMAN	O96013	PAK4_HUMAN	PAK4	2111430	1105580	2205120	521818	2763130	378856	295885	1691270	2092740	1078650	1443750	2987970	1001320	576768	835969	1109200	1072910	1923730	3231840	1867730	919027	725148	879996	826777	893165	1170640	826240		2176470	1928680	580338	832435	864029	1128850	1504740	967867	899206	1691650	621839	1704000	910046	1489830	2253780	1470670	1067320	1812120
sp|O96017|CHK2_HUMAN	O96017	CHK2_HUMAN	CHEK2																																		179303
sp|O96019|ACL6A_HUMAN	O96019	ACL6A_HUMAN	ACTL6A		212973			151243		1047770	64090.9					143132	293626	115658		167761					266216					705244				108320				30755.4	475229	108951	110814				95764.8
sp|O96028|NSD2_HUMAN	O96028	NSD2_HUMAN	NSD2		859947	907240	574689				439674				833894			394885	76907800	1181130		1574500	231938	854045				209026	576156	222785			1120480	463618			643120		1243910	182546	239289	1068810	728371			450369		155779
sp|O96033|MOC2A_HUMAN	O96033	MOC2A_HUMAN	MOCS2		1025730		486856			634955			386046			550977	565145	195456	207025					366751	423772	712203	1117920	217356	1051730	356077			108007	320267		1108790	369871	460499	322558	333678	366781	570248	648170	162094	1773750	499472	574164	456535
sp|P00156|CYB_HUMAN	P00156	CYB_HUMAN	MT-CYB				55157																		4143790
sp|P00167|CYB5_HUMAN	P00167	CYB5_HUMAN	CYB5A		4851970	572510	362042	445801			357540		220051	1249810		614283	310270	395874	818484	339692			431665	457108		1558350	3538540	2455790	749916	1398950			110104	426464	1330830	997343	1903970	721797	4517360	21653.5	208988	1185890	365582	445415	139812	757397	786281	607392	119837
sp|P00326|ADH1G_HUMAN	P00326	ADH1G_HUMAN	ADH1C		918348	914784	1482080	712490	661760		487488		1316630	1126300		1161840	574642	1029400	753111	286597	443912	1656020		2039360	1344510	1000230	610053	920135		751801			1142410	680326	264419	265538	1590000	820193	403093	859801	1808670	524691	390389	681457	114816	880925	801550	1788010	1682830
sp|P00338|LDHA_HUMAN	P00338	LDHA_HUMAN	LDHA	4674810	10199400	10114200	9796300	14408900	7785090	7927840	10011600	29522200	13831400	16131900	9780130	17251700	14573400	9144320	10857800	9806350	8486160	19812300	14889100	11817800	51996900	13608500	18485000	12684500	24100400	19461600	84797300	5829300	12242200	17060800	17495200	15954700	7647170	10948900	17281900	16490000	17883200	13666700	10767300	10634800	9388310	10955400	11569900	14103200	12848000
sp|P00352|AL1A1_HUMAN	P00352	AL1A1_HUMAN	ALDH1A1	959399	2015000	3125740	3214810	2068320	1196900		1369540	15130500	3734160	5847170	6061430	5727990	700264	1722810	2105490	1106450	2180530	3488300	2713200	2677260	4074160	4836860	6324550	5371920	6040130	2595040		1589350	2164690	7262370	3128670	3866680	2183070	2952400	3842660	2734190	4452400	2762830	3379760	3370530	2418160	3798070	3337460	2469910	3190950
sp|P00367|DHE3_HUMAN	P00367	DHE3_HUMAN	GLUD1	58702.6	924063	462348	181496			4373210	273567		144528	1166660		103211	194427	174623	786028				205186	429471	698529	1444260	2490570	1001460	961326	1067820		877421		67396.7	1098740	743115	578704		648304			607899	182405		209592				817028
sp|P00387|NB5R3_HUMAN	P00387	NB5R3_HUMAN	CYB5R3		1345270	116316	130266				8104480	18550200	591866	1699220		142427		445083	1218720	330750			745043	448308	662014	1429170	3824530	1026130	844186	444483	33311500		489040	197517	1579840	310975	436674	282852	3059330	394800	362538	521602	164342	737652	597976	1223640	307429	519224
sp|P00390|GSHR_HUMAN	P00390	GSHR_HUMAN	GSR	1144110	2385990	2257230	3382070	2342210	2959560	11124200	2114150		3499490	1477190	2805440	5261380	5965730	2808030	6376530	8375560	1437330	3743600	4221060	5832980	1917040	2377400	1983170	3550180	7196590	8234920		477585	2677730	3928260	1720080	3391120	2849550	3538570	6312570	2907410	2867420	6851690	2557390	2960040	3205510	2947900	3426620	4751640	2364000
sp|P00403|COX2_HUMAN	P00403	COX2_HUMAN	MT-CO2		4000240	791802	459997	369687	3845970		1286940	14493200		6117950		122430	887828	207099	1079850	463455			302343	132179		4899880	7572090	2711700	259911	1189410	453769000			72337.9	3186310	906918	841575	603575	3089920			752873		1006850	250652	286826	194687	310259	120370
sp|P00441|SODC_HUMAN	P00441	SODC_HUMAN	SOD1	5842910	10528300	9148220	17355300	7414580	10323800	20467100	16194100		10061400	7715530	1126160	17175800	25443100	9213480	9300070	24126300	7843020	19738400	4445490	12400600	6368760	9196100	8696600	12070400	4886450	16066700		2868490	14809300	18086300	7684950	7307670	10201200	26197100	4307030	24743500	16326100	14610600	17784800	10398400	7088040	12827900	14376700	17752500	13022200
sp|P00450|CERU_HUMAN	P00450	CERU_HUMAN	CP	3760640	3711620	3438780	179362000	3780190	6137950	4709840	3315650	7841230	2069840	3411910	6878510	79958200	643056	452689	10412400	933456	2813220	6416850	6696390	4243970	7129590	5085550	6790440	3620560	53643300	15204500	28692800	441538	7648340	3247050	7826190	6401430	1408540	594540	5026730	200476	1955420	4572520	3025290	1315890	19342800	3992580	1873560	2077180	2427790
sp|P00451|FA8_HUMAN	P00451	FA8_HUMAN	F8	160982					127618	53855.7														63883.6		209290				67918.9	3409880											43010.6		412280
sp|P00488|F13A_HUMAN	P00488	F13A_HUMAN	F13A1		13736.7		152573			297767									64989.3	866969		4882270		533358	49797.4				21887.4		9795490						5951.52			148287	1647.8
sp|P00491|PNPH_HUMAN	P00491	PNPH_HUMAN	PNP	593372	1224630	2366120	3278140	1687320		79552.6	2993420	35015000	4065000	3885030	3120940	4800910	763044	2386940	1620570	1336620	1363170	1131320	2166150	2320020	3310800	3784140	3235790	2341540	6099050	3717810	87667200	1042710	2708460	6463680	1797800	5083180	1847880	5156760	2342900	3532540	2894180	2451050	4059240	2358700	2091430	2540120	2696580	4168320	2284700
sp|P00492|HPRT_HUMAN	P00492	HPRT_HUMAN	HPRT1		151288	186301	185901	514642	84841.3	384736			263052	209129		558705	266241	253180	222344	120908	182182		210827	248243	165818	225051	441536	181455	477084	370738			212290	196536		252759	196701	240025	325938	266806	402203	276216	261074	404003	226594	354913	355962	281895	297713
sp|P00505|AATM_HUMAN	P00505	AATM_HUMAN	GOT2	1035920	5950870	2438740	216909	4511370	1299000	22768900	3376800	4117880	1370280	9837430	9125840	1769940	2367530	1637770	4183800	1303310	5704150	2424880	2781010	1193210	1006430	5292150	15663200	3037960	14894500	5178770	211689000	1515050	647929	3358140	2430130	3438290	1385080	822904	11230900	4303540	284777	982252	707893	1277800	1404800	1367700	462654	594045	1644350
sp|P00519|ABL1_HUMAN	P00519	ABL1_HUMAN	ABL1							852553						1831110					130002				87055.9	3084940		2575380					130720				438578		1441030		1031040	1262220				44337.6
sp|P00533|EGFR_HUMAN	P00533	EGFR_HUMAN	EGFR	241013	1427860	438645	1495840	476450		112828	296381		803459			663890	86460.5	394173	737130		382405		762925	906451			973866	425783	1046310	459768		12579200	221630	516515	10029300	538350	1263830	636090	745773	133031	284617	708003	389009	566544	530648	796132	186985	603377	406180
sp|P00558|PGK1_HUMAN	P00558	PGK1_HUMAN	PGK1	17108300	18611600	22231300	24433400	22968700	32105600	45432300	25103600	10569200	39688500	25430600	24932000	44066900	26356400	18922700	28807400	26517900	20036200	40484300	33417500	27437300	32949500	30174400	29005500	25156900	36287100	38439200		7001730	25244800	34295400	24800100	32619200	27204800	34207100	29295400	38967900	33482700	32054700	28465100	27467300	20705600	25985100	30536100	32339900	26936400
sp|P00568|KAD1_HUMAN	P00568	KAD1_HUMAN	AK1	5226610	1373160	1526990	1700470	896312		3323960	989704	34091900	1501510	1451490	1767660	1736970	690778	1351330	1054150	492114	1228820	4241850	2152880	1449760	1085170	2524400	2180100	1501830	1685550	1144560	11101100	276958	957267	1013780	1037500	1624050	1336960	822971	2103630	2960900	2498920	1079700	1564160	2433150	1417110	1677650	1847590	1472070	1515680
sp|P00734|THRB_HUMAN	P00734	THRB_HUMAN	F2	814854	2656010	2232810	6160770	2315760	4306460	21055200	1757440		1327130	2778160	1732590	8109080	177213	522421	4398290	442923			17444500	2021310		2577750	6158660	1669180	9677800	2292920			791750	634584	3809190	3087720	3436270	833080	6469990	444408	643027	4088370	1538260	1343730	1097440	504742	1156590	1331440	1421310
sp|P00736|C1R_HUMAN	P00736	C1R_HUMAN	C1R		375918			468705	314416		117204		722666			221599			218633				244320				688805		1145970	47505.5	5022260	3343130				183594			133875		162341	143968	324795		387347
sp|P00738|HPT_HUMAN	P00738	HPT_HUMAN	HP	328435	38326200	2327100	107894000	815964	1393890	2374560	3060570		36279500	24486700	2261980	14026600	567944	4198070	17534700	1630430	306786	228007	6509890	3587450	13789600	1851420	19229400	1776410	52217000	782161	61834400	2606630	28510100	1631370	2798290	482364	263978	2762550	3568280	396388	436026	2337430	495122	1977240	2006350	1528170	1888790	2675450	1067620
sp|P00739|HPTR_HUMAN	P00739	HPTR_HUMAN	HPR		14860600		501031	1298000					5812170							3752750									8962780				1589470			417021		741918					903309		1373600			866374
sp|P00740|FA9_HUMAN	P00740	FA9_HUMAN	F9		313188	206760	273065		313187		166179		56771.7			143762			91624.3		1583320		605116	14461.2		236403	464688	663628	408874	59646.7					108957	882386	1361470	157747	362015		62407	482761	64886.4	100533	79249.2			238984	11673.4
sp|P00742|FA10_HUMAN	P00742	FA10_HUMAN	F10		124262		47275.1				230212				601739	140879	111877						390456			86069.3	142922		191088							28308.7	449653		236572			134961	1500850					34784.7
sp|P00746|CFAD_HUMAN	P00746	CFAD_HUMAN	CFD		95521.5	2867020	3286860		5479520		13628700		553305	2258630		822824		361593	2802850		718019		1039950	186347		10026700	10636500	4313140	1542770	1676510				483981	4222900	15912900	28054500	6835230	329195		311104	17972100	591146	3047920	2197380	58030.5	450674	7974690	459161
sp|P00747|PLMN_HUMAN	P00747	PLMN_HUMAN	PLG	3368680	8310830	7383910	44050800	4752310	25071100	2713180	7011040	372257	8527840	13781900	31994800	18397700	555873	744381	36208500	3528980	701338	15405100	12167400	2219060	5826520	8004420	24354200	2829540	24551800	7748370		1357940	1608860	1432420	33343200	46281300	12753000	8193690	5656870	316062	1387320	5664040	8335190	1426150	2987350	3347220	2585920	1883890	900395
sp|P00748|FA12_HUMAN	P00748	FA12_HUMAN	F12		1066530		2904870		1271160				550293	1310460		815005		216603	802200	51370	143493		3313840				1224930	268363	843599	224148					642179	627228	267908	162680	1476550		350235	415301	913876			71932.3	115973	204340	176518
sp|P00751|CFAB_HUMAN	P00751	CFAB_HUMAN	CFB	1126050	7890170	3784960	4854840	1584270	3380280	1950500	1121290		2335800	4997710	2134070	4001050	285570	344756	3972090	228552	1259030		18886700	571693	2291060	2816410	16586300	3136440	14407800	2985010			242019	579355	2440700	5268020	1445570	612286	8111400	94327.9	1404300	7360770	2350810	3169140	3267260	890259	890614	2038430	1497460
sp|P00813|ADA_HUMAN	P00813	ADA_HUMAN	ADA	61375.7	392371		1596940		370382							159228				11389500	139334						250086		6257840					740023											265856
sp|P00846|ATP6_HUMAN	P00846	ATP6_HUMAN	MT-ATP6		96010.6													1065000				87937.5	115318			281336	1604090	327815		114441						267396	132828		378194			196633		218608	1307330
sp|P00915|CAH1_HUMAN	P00915	CAH1_HUMAN	CA1		4594190	467719	996892	1305670	1209710	71822.8	495535		781008	1024790	4244920	21639200	38735.1	952499	2766320	5939350		6976170	728330	296799	1750070	3548040	3403630	1807730	24154300	2771290	21878000		1867490	161053	1510390	1349310	323940		1496370		242627	259769	250453		2027860		110171	449664	3489760
sp|P00918|CAH2_HUMAN	P00918	CAH2_HUMAN	CA2	13332400	20511100	30798200	26325100	41080300	42830100	20338800	32643700	6641390	47350300	30555400	13136200	46421300	8378440	28892700	32695900	11014100	31225000	42572900	38553200	26491200	82192400	48819700	43785700	18163900	42775300	59847700	97294500	7369440	37204500	27362400	24432000	36096200	29117200	34615300	44363600	90363600	57815600	19550800	39415500	34719500	24844100	30186100	40758500	47172700	38736800
sp|P00966|ASSY_HUMAN	P00966	ASSY_HUMAN	ASS1	23130600	19613700	25764600	65656300	8786700	53475900	13590200	26405800	10355800	22194500	13846400	8233750	27142200	5020550	8312780	45879100	12047700	8180610	9002030	42377800	14810800	7609880	46384500	48273200	66349800	17803900	61960000		9593880	23850400	109827000	37666200	123655000	52620400	58558500	22234100	4418440	9638800	40072400	21356100	20419300	13133200	20898100	13342300	23242300	19077800
sp|P01008|ANT3_HUMAN	P01008	ANT3_HUMAN	SERPINC1	1116670	4613790	2451580	9961850	1808570	2419220	8132980	2873790	137774000	2277750	4110590	2008790	4240410	199039	821312	2279430	917621	2240580	97696.6	4721170	414710	2626860	4638030	8710620	2852010	14138600	759558	3164730	809985	2724130	344906	3660190	4975350	7868910	1591110	5044790	131422	981412	3573450	1356920	840849	1813570	689997	503819	1413080	779361
sp|P01009|A1AT_HUMAN	P01009	A1AT_HUMAN	SERPINA1	55525400	131918000	144661000	746078000	61570700	77999500	7502840	39610800	119193000	107928000	64274300	15323400	96670000	7123530	7569040	26669600	7889110	50558700	11799500	249929000	12409000	127093000	68211900	157940000	58565700	407308000	45209800		40013300	57359200	14497200	126339000	119378000	16012500	5649090	174186000	3409690	20726100	77877100	31057600	121728000	105668000	50698200	16417400	22519600	48047800
sp|P01011|AACT_HUMAN	P01011	AACT_HUMAN	SERPINA3	25449800	93140600	60801300	62853600	19144700	5975600	5822450	54314800	26274100	35635400	68116100	6763250	53889900	4379170	1407680	15115300	2473750	12750800		15886000	15294100	62545400	31702100	184899000	11042100	161951000	10600300		14822800	53224200	5157600	96798400	62528000	3068770	3728230	20043800	673795	2775680	12503100	7433150	17072400	26840000	18173100	2710010	3073280	13060200
sp|P01019|ANGT_HUMAN	P01019	ANGT_HUMAN	AGT	3206440	13934000	13564600	7155210	4333050	2248340	1200620	6525290	177739000	28524300	12420500	7604380	28760800	3904470	2052690	9742550	566579	5749130	55704500	5375530	5294180	15213500	11916100	30053900	2309550	38102800	4710040		2226360	6870460	343435	5146620	16417300	5584480	1469100	11732300	289278	913938	13276200	2705420	2097380	6498420	3904070	1885220	2070470	2335680
sp|P01023|A2MG_HUMAN	P01023	A2MG_HUMAN	A2M	1792870	123603000	4552370	76893400	2851680	6008470	5990740	4379240	66750000	4901020	5486300	24810000	5037410	1522670	13006900	1814980	3372000	1661010	2679110	20109000	1267150	46436900	3098150	40287400	2031740	186062000	2837620	17660500	6273440	4813280	5705180	16781200	1101870	1176730	8944700	7719020	1161820	4747220	10806200	2357750	5512870	10549700	3812220	3114450	10199100	8479770
sp|P01024|CO3_HUMAN	P01024	CO3_HUMAN	C3	5914020	88642800	12285200	68202800	7251640	13220800	14780900	5721610	26477300	3254150	14744100	15815900	12318400	1488660	8816690	4218260	3087310	2812220	4551140	45184300	1025490	41690000	5720200	40197100	7208120	169482000	11369300	120115000	5349530	1566930	964802	9327900	5972900	5618480	2690470	29242400	187655	7863740	9528850	7128400	7481920	5497870	1666690	1448980	3461600	3610470
sp|P01031|CO5_HUMAN	P01031	CO5_HUMAN	C5	8729710	9326600	620780	7208110	448633	1043190	18231400	268374		260328	1670730	1190430	1635020	269224	1148260	524607	259044	495255	335473	3280320	45842.3	5126700	616398	6135410	694757	13097400	1128080		8795170	81316.3	161958	998124	364904	179910	185315	1171820		604930	1197240	761709	253966	834960		462647	492142	483960
sp|P01033|TIMP1_HUMAN	P01033	TIMP1_HUMAN	TIMP1			712807		1647610			1353290						7254210	212670	767548	1945120				3811900		1765910	3454500	878301	2767700	841490		298811		177440	3426480	2432120	8590900	1299380		53508.2		6425060		778362	1493300		581656	2090560
sp|P01034|CYTC_HUMAN	P01034	CYTC_HUMAN	CST3	612684	475609	2452010	722645	362070	2264040		1495030		2076990	1651360	10357900	671825		33431.9	799736		2016130		508964	179868		2842870	2991390	842603	2286470	599286			149635	298499	1911130	2677830	4896150	738905	383294	233309	469023	2584550	639706	827101	4134480	1028720	460037	1101540	596300
sp|P01042|KNG1_HUMAN	P01042	KNG1_HUMAN	KNG1	82103200	46734100	79179300	22854200	65194800	42734200	35432800	84348400	25945100	67146600	166106000	4967680	78603600	8032210	4134680	54070700	6909120	124481000	8868420	113719000	15227500	38456000	94233000	200325000	25608100	138202000	12717000		47159300	6081550	9716330	250380000	106969000	24871100	17640300	25255200	2351210	77127700	45821800	60196700	76367400	255410000	41288000	18728000	25190000	30273500
sp|P01111|RASN_HUMAN	P01111	RASN_HUMAN	NRAS	459200	695173	1514630	1568280	1477970			768170		1724140	1644270		1162120	286124	1440740	1476810	926156	1549530		1827680	1793840	1036670	1144630	1675530	1072350	2046580	920081		599018	1783680	1832110	741048	1377320	2027630	1168150	1938680	1383250	1640090	1589940	1870080	3299890	1675190	2550210	1982240	1808340	2224680
sp|P01112|RASH_HUMAN	P01112	RASH_HUMAN	HRAS	1007580	629793	1972740	900990	1446230			1447850		1582610	2071650		1369970	246861	1868940	1649660	1457800	3063770	9230870	1696910	1843330	2259640	1063010	1741250	1363970	1527290	458012		1392270	1682120	1190390	1566860	1384850	1673940	972512	1366790	1533750	1973160	1825300	1642500	2444530	2097150	3260680	1996490	1729700	2688490
sp|P01116|RASK_HUMAN	P01116	RASK_HUMAN	KRAS		607523	1350650	1556480	2683760			751976		2431560	659664		2345750	344510	2146060	1129920	1869210	2532100		2071670	1876500	569714	2386910	677016	1094770	2101680	1296480		535166	2714450	1645560	1157710	1499390	1955330	2036810	1815650	731932	1894290	1322020	2385840	1452010	2457710	3087920	2591300	1954780	2898050
sp|P01130|LDLR_HUMAN	P01130	LDLR_HUMAN	LDLR													63566.2													134853							18694.2			1404.39			9462
sp|P01241|SOMA_HUMAN	P01241	SOMA_HUMAN	GH1																																		55336.6
sp|P01591|IGJ_HUMAN	P01591	IGJ_HUMAN	JCHAIN	201567000	60232800	78818800	59579200	35038800	83643500	21404400	135677000	123752000	46598100	94384400	122346000	25898300	8751690	6132320	68893100	10240400	146076000	47434100	41810400	156670000	70795400	36065200	71039000	70534100	249690000	11205200	87648800	22315800	96780000	18765000	190185000	50067300	44939200	20114600	52602600	3923230	43103200	54697600	37798600	107606000	259794000	77515400	36783500	102043000	227558000
sp|P01594|KV133_HUMAN	P01594	KV133_HUMAN	IGKV1-33		936396	539691	6174470	392379			974224		374016	1486890	1685060	369936		88649.1	1616230	141598	326742	2839680	746223	2068720	575852	849697	3487340	893575	5295260	98459.9			1512630	728069	2116760	3249770	341494	315753	417814	1174800	470176	472931	571868	843235	1219640	635479	272758	543432	466169
sp|P01599|KV117_HUMAN	P01599	KV117_HUMAN	IGKV1-17				302509				1221380		17393.1		124168							5549320		25596.7	269383				861603			3566710
sp|P01601|KVD16_HUMAN	P01601	KVD16_HUMAN	IGKV1D-16		625274		5040520									90429.4								253025					2745940
sp|P01602|KV105_HUMAN	P01602	KV105_HUMAN	IGKV1-5				242676															29470200		122184					491994										61371.4					56231.1
sp|P01615|KVD28_HUMAN	P01615	KVD28_HUMAN	IGKV2D-28	833686	3173540	1922040	15513000	787628			9538830	5638740	1444670	4578740	2301100	1401940		208891	2262160	372511	1539170	3139680	1359090	4259300	4334290	998474	6952700	5133340	35955100	389686		116126	2283540	1221000	5798490	4647660	1085270	1822900	1036950	153174	584219	2126940	1597710	2187460	6908080	1747850	569394	1232630	2404240
sp|P01619|KV320_HUMAN	P01619	KV320_HUMAN	IGKV3-20	11364600	33343300	18376800	70084100	12011500	7578860	4845020	32199800	13370000	11432700	33549800	26543500	25877400	1103120	977152	20217700	3684640	20031400	13155400	13706800	28134500	28158900	11313400	54006400	13835900	150125000	3529980		6766520	16056900	5841130	49620500	18785400	9789130	11766500	6163760	1331730	4253260	10437800	7921480	10194700	63174900	9822980	3737130	8061990	14944900
sp|P01624|KV315_HUMAN	P01624	KV315_HUMAN	IGKV3-15	1522020	3021050	1161960	16571600	1069810	1604300	827861	3170470		1365030	2331010	1530270	1605870	87742.8	127972	1485060	380390	3287650	1707670	1477390	2999760	1635910	1094110	4051480	746123	22105000	644597		554054	2373960	703210	7128550	2095570	1626190	771523	1138520	171282	847738	1522670	1032170	1814870	3928380	1258630	611252	725066	1984600
sp|P01699|LV144_HUMAN	P01699	LV144_HUMAN	IGLV1-44				743221																	293956					479483										118455
sp|P01700|LV147_HUMAN	P01700	LV147_HUMAN	IGLV1-47	6135270	5990290	2716580	18676900	1424930	5196810	2487040	8170690		2597340	4871520	1455570	2470720	263806	681360	5423310	787506	4149300		2967120	7294440	7589440	919206	2239090	2364980	40957700	1624910		841402	4754080	1428700	4856670	2599480	1828440	1258820	2427360	294206	1231350	2781770	1310010	2186020	12490800	1990610	2499380	5943390	2313410
sp|P01701|LV151_HUMAN	P01701	LV151_HUMAN	IGLV1-51	19478400	18097000	3469900	38252600	3917090	25941500	23335500	10694700		5647070	4610810	7905810	3504010	771300	1259490	7393990	1366990	7218690	3567320	6411440	13267500	4583800	1887500	4238590	7802980	60089900	1870110		2884760	6731860	2498060	9635080	5688270	5929710	2927140	5486210	652405	4506790	2791720	3022070	8533250	11143600	3920370	3356340	11192500	6588710
sp|P01703|LV140_HUMAN	P01703	LV140_HUMAN	IGLV1-40	22646300	22748400	14003300	84257000	7179160	37270100	37321500			7653350	14778100	15204500	5902990	1405460	2330540	11799200		9136990	5884140	10901600	23369300	18368400	5622060	13526900	8740730	77614600	4226070			12181500	13075000	28539500	8561480	7103000	5034220	9504690	623518	3235380	5118320	4574250	10633100	20765900	10125000	6313400	8535930	9032610
sp|P01704|LV214_HUMAN	P01704	LV214_HUMAN	IGLV2-14				1203780									75135.1					141716		164499						2152480						1548290		200329		164297			223940	55079.7		570089	386922		148948	349039
sp|P01714|LV319_HUMAN	P01714	LV319_HUMAN	IGLV3-19	1848170	2615740	1069720	1557380	372671	192759		935599		466252	876541	4930040	316246		64641.2	1186200	155152	1185500		702450	1476050	1033980	1314470	1737410	374172	9770670	250203			2100120	144571	1254970	844049	790191	384373	1044840		448809	254081	475839	942975	3285700	619492	744895	1253960	764024
sp|P01743|HV146_HUMAN	P01743	HV146_HUMAN	IGHV1-46																																										121904	301385
sp|P01764|HV323_HUMAN	P01764	HV323_HUMAN	IGHV3-23	3856260	6776230	4616110	40319200	1568520	2670240	3331670	3002090		3395130	5077690		2642660	97213.2	396031	3335760	436385	5345960	1371680	4181750	8390120	2536240		6574360	5598000	43569500	708792		502573	4593130	1188480	12808800	4518800	1891900	1040920	3947140	213626	2594570	3312030	2970130	5181710	10646700	1107590	1192610	4438630	5305860
sp|P01766|HV313_HUMAN	P01766	HV313_HUMAN	IGHV3-13		2119120	1274360	26207500	850765			997979		2320900	2657220		6892000	58960.1	163690		501585	8948060	1824390	4205280	4709200		264889	8952310	3370110	41689700	864445		1162970	4324030	1244590	4512350		2164000	876844	3453820	183427	1291730	3666050	1617300	7703230	8559120	2081310	1937700	3244820	3165060
sp|P01780|HV307_HUMAN	P01780	HV307_HUMAN	IGHV3-7		5611560	1883330	19220100	644499	5870230	4562180	5560520		2544430	1576820		2526380		417045	1069750		4463420		6262880	4899850	63472.5		2168590	1436660	39692900	971374			4165720	716875	9718990	3712250	2103240		1200820	220720	1019630	2207130	1469390	1818730	8059180	1372150	1614850	3002610	4502570
sp|P01782|HV309_HUMAN	P01782	HV309_HUMAN	IGHV3-9		261838		2354110						222026			421160		50281			226804		243969	136881			228356	132302	1845300	169313			280671		222567	271725	118322		178271		87272.3	177827	121859	118102	905634	137261		131613	278254
sp|P01833|PIGR_HUMAN	P01833	PIGR_HUMAN	PIGR	11856900	9768950	23864300	22938700	4990520	1165710		15320600	26298900	16104500	41388600	5415380	6659090	500780	1190590	14362900	1783240	30701000	3552780	11992000	40802400	16845100	3373550	21401700	17544700	78397800	2562170		6097460	19981900	6185950	54009000	19670900	12072500	4474120	16779500	492794	9128150	18105700	9992150	29454900	98705200	29833500	8739540	26181300	49093300
sp|P01859|IGHG2_HUMAN	P01859	IGHG2_HUMAN	IGHG2	131763000	161654000	55434100	2231800000	68838900	489802000	246461000	114609000	121842000	103469000	99847900		149770000		15936400	146430000	8440510	22527000		238870000	219532000	230031000	37813300	75348500	39629300	2254420000	43219500			104800000	20588000	193660000	181766000	136183000	44290600	119132000	6387500	29193100	104832000	66695700	23425200	343956000	103898000	25832100	32498300	50929900
sp|P01860|IGHG3_HUMAN	P01860	IGHG3_HUMAN	IGHG3	217793	4393740	377161	7369910	207298	1180310	1870510	821024		187362	2438910		977370	173494	650554	360466	410216	135393	94379.4	1547370	448005	4797130		649647	263382	27571200	180624		422101	248055	961034	1492230	886531	433099	466770	2327970	74416.7	204074	594064	477607	228922	1571710	240936	148546	321711	161451
sp|P01861|IGHG4_HUMAN	P01861	IGHG4_HUMAN	IGHG4	1117820	17119700		118736000	3110180	5622010	5205840	3534210			1169250		3873910	157652	530442					1263070	1952610	2746620		2447770	1816450	44472800			1016480	1431380			1208400	7051430	5458200	1461920	281410		850585				1230580	486261
sp|P01871|IGHM_HUMAN	P01871	IGHM_HUMAN	IGHM	937141	10929300	1386240	2682880	400444	2526820	710983	3791290	17093600	2399270	2695280	322068	6116080	112464	1228120	1832500	1333150	860468		2571310	1934670	4410190	440204	1925910	868400	39282200	1156750		602098	631118	733872	1713370	1819930	348070	537638	1410290	249192	432585	2321180	1162620	1601080	10796500	945261	198667	3425790	971965
sp|P01876|IGHA1_HUMAN	P01876	IGHA1_HUMAN	IGHA1	662700000	327771000	385774000	981258000	231589000	296486000	104522000	542602000	95795700	303867000	496730000	437190000	161576000	30263700	28948800	310308000	43849600	672730000	131438000	265331000	883990000	271374000	64459200	213162000	375984000	1434100000	60511800	131120000	105227000	494570000	110637000	989482000	320195000	213238000	95452400	342775000	16548900	244094000	329711000	167080000	605660000	1547960000	433057000	203544000	539885000	1154890000
sp|P01889|HLAB_HUMAN	P01889	HLAB_HUMAN	HLA-B	213125	647316	1014800	1952390	1804370	285135			1206280	835340	572605		1196830	182303	321410	1902410	481345	1431860		1741800	1594730	468142		2279800	1428020	1362690	1544430		159810	244257	2833340	1122800	1716250	1219650	892576	801168	1240120	1323820	831988	1011000	599190	1237030	1548220	657535	889751	364140
sp|P01893|HLAH_HUMAN	P01893	HLAH_HUMAN	HLA-H		41885.2	247899	559384	164346				2255480	62319.8					181607	156197		543894		1179670	1397070		160397	916077		446607	258999				1805030		1255350	237866		572162	39220.5	455929	249895	379303	481548	1025110	434717	81389.5	468914	641088
sp|P01903|DRA_HUMAN	P01903	DRA_HUMAN	HLA-DRA	504500	1377040	4835270	2005390	1332770	1782970		695569		3206290	2381410		1192890	348658	442994	4497810	1261660	641096	242339	1159690	1857030	637803	365809	1003030	3608320	1819310	3397100	21114500	4133580	3291770	8180560	6280290	10260700	3039470	2027840	1626530	840292	3234080	1384370	2099710	473685	1627360	1115610	1331340	667374	1024400
sp|P01909|DQA1_HUMAN	P01909	DQA1_HUMAN	HLA-DQA1							1431950						168942			1599010					109023				88180.8						515094	250116	882880	154466		180486						158973
sp|P01911|DRB1_HUMAN	P01911	DRB1_HUMAN	HLA-DRB1		40013.4	1883410	275407						821902	1146370		305644		129662	605228	227331	200585		340186	694856	507765	210595	87331.5		348168	513063			932409			3928150			504461		1035460	311598	464706	626498	451257	581435	412043	106728	181239
sp|P01920|DQB1_HUMAN	P01920	DQB1_HUMAN	HLA-DQB1																											91247.4				113921			91239.2	43041.5
sp|P02042|HBD_HUMAN	P02042	HBD_HUMAN	HBD		1987860	324101	82404.7		681849		1426410	17042600	668759	1422860		2077670	967846	2525160	555243		792816		1337020			2273900	1692230		13912900	2379150	3672080			325999	1233590	327471	330715	78661.8	1531330		240079	441839	218319	154328	2878160	1714880	360472	957553	525357
sp|P02100|HBE_HUMAN	P02100	HBE_HUMAN	HBE1														73558.7																						249191			187908
sp|P02452|CO1A1_HUMAN	P02452	CO1A1_HUMAN	COL1A1	111219000	3086550	26916300	6194670	35026700	11487500	794139000	86517900	123296000	2859660	78647400	21363000	10315600	3609050	4944830	62309300	4346480	9914030	499118000	2155210	12200100	145793000	92642500	122038000	10611400	1749000	741186		7910780	7924410	3463980	50415900	2805750	3199190	17682300	2535790	16321600	2056930	4720970	3705540	4209330	5407450	14746100	1704600	1951670	2498900
sp|P02458|CO2A1_HUMAN	P02458	CO2A1_HUMAN	COL2A1		1355380	728623	1417510			14467600		316014		1572090	576660	1022070		241022	245209	547382		2202800	4624350	154017		356612		1765460				132160		566559		75427.8	685523			1586130	939123	2460450	230986	1079320	4930770				3342460
sp|P02461|CO3A1_HUMAN	P02461	CO3A1_HUMAN	COL3A1	724287	654753	7754940	1664810	1210130	804887	203925000	5112210	8260770	378500	18077900	11185400	1174690	70036.9	543810	14331100	426793	2604230	36016700	810217	2672510	26884300	37043100	43982000	2908210	402966	384298		840708	1290410	1052320	6871550	337092	1010720	2548840	486630	3863240	281069	1368030	1105500	1750910	370932	3526680	605393	702453	1065220
sp|P02462|CO4A1_HUMAN	P02462	CO4A1_HUMAN	COL4A1	387556	318473	1829800	876033	393674	376266	25960800	1510820		523444	3922940		1084150	1144340	56806.1	2085960	156558	629020	12203000	373909	963355	2736270	5090610	3160270	1025130	875746	340098		8515.98	298698	453309	3313920	653262	318378	417698	265878	948032	710103	615315	347119	429178	604521	521527	449170	226930	375310
sp|P02511|CRYAB_HUMAN	P02511	CRYAB_HUMAN	CRYAB	2489850	5063920	8819920	22821500	3418100	7703520		5836910	128746000	5193270	4313780	1513510	9745030	2174230	1528380	2757300	3082490	2402210	1080450	8017550	1323580	4582050	7393510	15640900	15885700	5434050	10466500	5874670	6247230	1948660	11503600	18879100	29317600	11969400	10499000	3015900	661069	1488820	7734230	5672890	4672130	1856650	3520790	3152580	3200900	2969650
sp|P02533|K1C14_HUMAN	P02533	K1C14_HUMAN	KRT14	1647720	1920210	1767910	420578	5523350	1449060	3312640	10350400	19142100	1390210	28821400	51087300	1670320	616626	453105	1033860	2843080	302449	2229430	146500	2582460	1032030	1264020	1568500	703592	199530	99615.8	4859100000	13594900	1580770	171849	8318560	1075570	1185260	876438	205535	685768	468315	549618	1038510	655183	915029	3543440	876901	407728	1053390
sp|P02538|K2C6A_HUMAN	P02538	K2C6A_HUMAN	KRT6A	125036000	3120060	194351	338658	16143900	1921270	627458	6719270	21914800	2462560	25753200	53694900	154797	6624370	991521	148923	1436700	1511520		435003	1271600	6367980			1006770		332045	88543600000	17601000	416698		2569560	495072	693116	290838		182135	94985.7	198097	7418780		442343	7924990	818184	152395
sp|P02545|LMNA_HUMAN	P02545	LMNA_HUMAN	LMNA	978367	1485680	2072910	847632	1229910	768784	4071720	239539	54322700		891655	3694530	867075	489423	219557	2838160	30064		2393190	452980	668469	548457	1470930	2612250	1348050	896113	5353490	173361000	873300			1736760	998454	1229630		987484	1440000	510281		254631			429194	11856500	142155	4155000
sp|P02549|SPTA1_HUMAN	P02549	SPTA1_HUMAN	SPTA1	2442270	16520000	20992800	2477030	6063690	423249	19109400	4931620	141581000	13053100	13380400	2896990	5428090	2326410	2654380	9411250	6877760	3201740	8857720	6562780	9442780	5465580	7068810	3718040	5903180	7388250	3147340	209055000	6482330	7907430	5495930	7716430	5859270	8870370	5896690	1945280	5985390	5109280	17856300	2971260	8408330	10915400	1532930	5700030	5689690	12184900
sp|P02647|APOA1_HUMAN	P02647	APOA1_HUMAN	APOA1	5247410	14508600	9149380	14946700	3983340	15105000	40343900	16610900	37957200	4355130	11260100	91642700	1612180	2714880	3978020	7834270	2583670	3300280	34578400	22622100	605260	16094400	37896700	45818100	15307200	42211600	6485010		3854350	11005200	1247780	12305700	23258000	79308800	8870810	28067200	522211	1562690	38607400	2778290	11904600	3435510	2641110	2806800	16284100	1770410
sp|P02649|APOE_HUMAN	P02649	APOE_HUMAN	APOE	11056300	10360800	25721600	9584720	12576100	58422300	10970400	43857800	39736200	17075100	25843600	7366840	18355900	9094890	3756650	35064300	2810900	14083100	2025390	14579000	4065810	7153880	36373100	64816200	18567500	74490600	14442000		14337100	3732650	4536310	26502600	72913800	187408000	24031300	4475170	1396160	4973620	46569000	9963390	25159000	15399500	5327350	6815620	18135300	12644600
sp|P02652|APOA2_HUMAN	P02652	APOA2_HUMAN	APOA2	657466	4092760	283607	441042	591168	1365170	19912800	59416800		688024	1271680		132574	228854	658791	631443		2982460	11683700	3560990		1625430	656910	2235700	628240	11725200	871174			2396750		166032	596009	3231600	476579	3061700			1646050		375915		297837	451579	1010250
sp|P02654|APOC1_HUMAN	P02654	APOC1_HUMAN	APOC1		4030480	570437	849481		9188040	908245		3362100	506929	1347550		187590	149072	564072	861733	277545			1244970		5720930		1050350	579065	1723940	331913			230406	1382880	1217360	834853	1358200	837554	405257	153024	424277	881526	344207				265362	759846	294788
sp|P02655|APOC2_HUMAN	P02655	APOC2_HUMAN	APOC2		987824				2232650										458303							286649	710067	1447410	455378						1920800	2452350	4816970	606353				1564100						659405
sp|P02656|APOC3_HUMAN	P02656	APOC3_HUMAN	APOC3		3532910	3820200	3922900	392069	29363500		6917330		1307700	865905		197204	995680	638475	1961540	380933			965355	155519		10119200	8322090	10067800	5164750	1768140				139239	5304470	14827000	42901300	1963600	1049820	225204	175071	11259500	416045	3417050	398935	57930	278514	5095110	577248
sp|P02671|FIBA_HUMAN	P02671	FIBA_HUMAN	FGA	7313910	349919000	17430900	56247500	40060700	28281300	26046300	61141500	94951000	2235630	29105300	9420410	3566360	2271610	33637900	7243240	5523660	8579600	10528300	40208100	4022680	222721000	9380290	148382000	22262600	158336000	23713800	160447000	41106700	3773320	10504000	12315500	2699050	4735680	13560400	27380700	3597860	1744910	6379510	3776020	15416800	11683400	5600620	2508590	12735700	9514740
sp|P02675|FIBB_HUMAN	P02675	FIBB_HUMAN	FGB	5928950	289175000	14509000	52210500	28587100	26476000	17102800	44930700	48767000	1503280	26524100	9310850	2231370	1742700	50669400	4829170	7075980	6640090	5763420	38636400	2891250	310708000	7134630	148053000	18283900	143597000	17213900	89385200	29940000	3040550	8401000	11863700	1537390	2375670	13546400	22573200	2810720	1866240	5024440	4829770	16163800	10631700	4689500	2103700	14909300	7873410
sp|P02679|FIBG_HUMAN	P02679	FIBG_HUMAN	FGG	3605360	200862000	8781290	45634600	14712500	10128400	6690460	29248500	65190400	1573360	20347500	7134050	2390490	1441510	41636800	3995580	5213730	4457470	7376900	33382400	2512570	288507000	5892000	139908000	18102100	120738000	13220100		17605300	2129970	7362310	6625440	2073940	2203880	8902800	21033300	1816600	1472400	3713110	4044150	12504600	7892490	4086280	1508240	13039400	6381150
sp|P02686|MBP_HUMAN	P02686	MBP_HUMAN	MBP	472760	1449800	3079440	773061	5225810	1409710	2059080	2022880		4674130	6585650	2867470	1751230	755315	2136120	1216340	2380080	1057290	1464910	1333900	2321610	2340640	3695030	4723860	1735440	1740100	1078690	4510060000	2261290	3162330	1034890	1137150	1884960	1919750	3162250	1407800	2085100	2365140	1862480	1848300	2142820	2489320	2504500	3005170	2662600	3280850
sp|P02689|MYP2_HUMAN	P02689	MYP2_HUMAN	PMP2	108857	9820530	5332110	8860850	15018100	45448000		10883100		8640000	14729100	5585680	13212500	2373650	3996920	18148900	2996340	3395840		5798330	4021140			30646500	6775560	16789500	7604040			4599170	3943620	17044100	10003200	21422600	8342820	5349460	3889090	283408	5090590	7170540		11649300	4982800	3494640	4671890	8464280
sp|P02724|GLPA_HUMAN	P02724	GLPA_HUMAN	GYPA		5268050													367395								320534	148883			109058								17868	82547.5									122746
sp|P02730|B3AT_HUMAN	P02730	B3AT_HUMAN	SLC4A1	590149	16996600	465776	1351430	412542	1806180		1151020	17705000	786383	1579760	15546200	1014270	231131	5804810	483145	650554	254816	56052700	1023250	749565	4403860	3005110	5211210	49892.9	2048790	3197420	6160440		70794.8	363242	2057770	710094	1248160	697388	1950300	133680	353073	312393	226829	884870	907949		252725	1199870	521425
sp|P02741|CRP_HUMAN	P02741	CRP_HUMAN	CRP		11944400											267189													641318	220319
sp|P02743|SAMP_HUMAN	P02743	SAMP_HUMAN	APCS		7764290	12803200	1514340	2090190	6996640	6838700	21113300		3131440	7184960	1238810	14129300	598203	1887690	2652540	1844630	3234810		14865500	492482	5749280	1568370	4444820	10154900	30789800	6716750			1924640	2203310	34210400	19916200	7822720	7774580	8393750	247658	1872430	8751120	2113930	19755300	6491430	2123350	4775990	3861910	3641780
sp|P02745|C1QA_HUMAN	P02745	C1QA_HUMAN	C1QA		6687260		209402		1086210								105617	857330	616440	287425			538412	248927	3313730		1893680	447957	10030900	428857					196854	427693	539462	397509	218215			697762		270908	494451	199386	150802	582768	270800
sp|P02746|C1QB_HUMAN	P02746	C1QB_HUMAN	C1QB	60893.4	3537550		132684		527115		63730		475071	783677		162920		487597	383710	2807060		205107	289485	263487	4975880	271075	2586800	256340	4228510	237880			1737750	272855	268566	655356	486341	325031	236173	98068.9	294739	759272	105975		295600	281358	188431	338019
sp|P02747|C1QC_HUMAN	P02747	C1QC_HUMAN	C1QC		2655250		368205	326183	2036090	476315						145113	130530	448868	427995	33257.2			270728		620003	373634	950749	229408	6071750	235987						821666	1712100	436165	140040	118341	103497	1184950		168057	304065	264896		598152
sp|P02748|CO9_HUMAN	P02748	CO9_HUMAN	C9	198061	6535670	3087220	18589000	2004850	2952750		1435460		1677200	2588250	4410620	7572090	200752	283551	1507890	285514	593874		19153400	234664	2706170	3499340	9988340	3903470	7883390	1400860		579988	705627	860651	2824430	5072780	1296420	1607850	3801490		1109730	1457440	1590790	1469430	2835910	138174	537425	346500	810664
sp|P02749|APOH_HUMAN	P02749	APOH_HUMAN	APOH		3579370	660476	1924140		1132290	92999.9	1453790		427819			427830	339421	542772	893235	2041620		70442.9	1324660	784098		4436810	6015250	3472740	1256190	1083480		380386	976902	9559020	2026230	4706350	9046030	1902850	2649830	130487	361274	3690260	359260	1928900	1384170	1016940	419974	2069110	851611
sp|P02750|A2GL_HUMAN	P02750	A2GL_HUMAN	LRG1	1457340	5085740	18766700	63675000	36602600	4501160	3440930	49453600	8224190	30457200	13280400	3712470	195362000	1576360	588221	33503800	2107720	1415860	2712830	8174160	9403820	10350100	16469100	56717900	13260400	16889200	36249600		616691	59903800	6375670	21477200	95046300	9301080	15605100	8373610	262665	741580	26585700	16539600	1093650	11002500	9150290	4783450	7196010	3843300
sp|P02751|FINC_HUMAN	P02751	FINC_HUMAN	FN1	1048130	39443800	2980220	3014250	566147000	3244210	12570200	6422040	84279800	6333280	10706200	15772100	7633810	764407	12556600	15477500	1872050	2932210	10620300	23006800	4177420	18860100	5654000	32330300	3822590	28119100	3152380	64210200	1152890	2268900	6144750	533743000	11564900	6541480	2981500	9428290	1079540	4983520	20803100	3390970	11299800	9952960	5469660	4039950	9464620	5708490
sp|P02753|RET4_HUMAN	P02753	RET4_HUMAN	RBP4	4806420	8777500	12574900	10221300	3861560	16601900		44507500		5007600	23763800	3827050	2114640	2625390	692703	8430370	2028790	3969280		4755400	1934070	11138400	18190300	66686200	46456300	15208300	3274880		3328030	925739	4263480	32472300	38089700	97869000	14145600	1866750		2996860	43005600	3339700	6567040	24202300	2608210	2170830	25605500	2674730
sp|P02760|AMBP_HUMAN	P02760	AMBP_HUMAN	AMBP	15594000	64008400	119810000	278533000	48361700	47882800	267532000	336452000	35417300	155705000	318569000	53010500	204528000	25669700	13101300	404096000	42988500	164750000	226590000	41770000	192139000	505924000	198260000	870809000	198578000	392050000	49937700		27091400	130791000	46037800	358113000	291135000	198193000	125249000	27737000	16310800	6333700	125802000	93368600	29959400	336364000	122523000	37020400	56044600	39776400
sp|P02763|A1AG1_HUMAN	P02763	A1AG1_HUMAN	ORM1		755909	5402120	103103000	371835			3519810		734703	16672300		2796800		368189	18095700	534873		33571100	1029140	5889400	10484000	12767500	38315700	6900270	316545	1087360			32662700	3578010	7936600	2754030	4527000	2858150	1484180	364589	92644.8	1381530	1818710	995509	290981	1704190	615333	338092	296552
sp|P02765|FETUA_HUMAN	P02765	FETUA_HUMAN	AHSG	4212910	44885700	23801800	11420200	28693500	5825540	8460040	75573000	7068570	29346500	48554600		39561000	1493750	738601	27732100	12051200	17810000	7227410	15830300	4279490	26133700	7090630	141271000	29275800	26312900	1958750		6069310	2724900	5808400	121009000	30689300	22339000	71430200	7664780	1583940	4564240	19828300	22735600	13584200	86426700	12783100	2876890	10300500	7973570
sp|P02766|TTHY_HUMAN	P02766	TTHY_HUMAN	TTR	911682	1397890	3573890	8771100	1742810	7127040	5819260	2696020		8803370	7974140		962221	141635	404320	1891420	367411	4395250	2480670	4410400	214463	4090570	4068700	7969940	2805700	8357340	1032920		401571	314736	438464	1729530	12222600	14592400	1844920	3231150	171471	481565	9744130	1343500	1362550	5189450	2340960	1214290	3082720	545842
sp|P02768|ALBU_HUMAN	P02768	ALBU_HUMAN	ALB	48514300	129761000	54409900	6494860000	19517400	351553000	741804000	60021700	214086000	42621600	288591000	43033200	25531500	11464700	84055300	161408000	26524300	33881500	1042910000	175796000	53618200	228515000	164693000	245694000	130166000	175935000	16957200	993690000	28105200	131314000	28528500	113820000	53241600	60182000	35640000	148013000	28021900	30700500	80584200	45707600	78324200	27410000	53926600	63349700	53236300	75607600
sp|P02774|VTDB_HUMAN	P02774	VTDB_HUMAN	GC	10475000	3209540	2365230	10755300	384120	8039130	12443100	5015790		2939020	8373200	38815200	1345520	889171	1964730	3632990	1533010	2908840	18582900	3469500	902246	8933670	6986870	9728530	4387200	2641970	1825410		7684840	599480	1207820	6416380	6538320	18271900	3259370	3387590	84492.8	765423	5855120	1278460	3879460	3874320	1798360	2157510	3124260	3071900
sp|P02775|CXCL7_HUMAN	P02775	CXCL7_HUMAN	PPBP								1605250															264416	393762									401194	680901					172489						164184
sp|P02776|PLF4_HUMAN	P02776	PLF4_HUMAN	PF4		3365590		1124450						2513160										3553290			8672790				2711460		927812	5920480		43124	51602.9				5918710									7521480
sp|P02786|TFR1_HUMAN	P02786	TFR1_HUMAN	TFRC	410625	781933	258995	346970	308669	215390	1096880	156005		299875	589966		372098	265088	140168	95904.1	130438	404111		401944	178481			495436	507345	2009060	264489	35886700		128148	149653	1280510	263193	335672	289074	464241		230575	335547	85279.8	217857	272547	154910	120667	258436	1133190
sp|P02787|TRFE_HUMAN	P02787	TRFE_HUMAN	TF	11145400	24625900	7493560	1306710000	3565220	53939300	70570000	10346900	18849200	11153600	28354600	3611160	6882540	1384250	11334500	11443300	1788110	3876140	23070400	27834700	8185920	20454900	17434300	37726400	18713600	68946200	2137350	173444000	3863230	37132300	4722610	22798600	9433820	10163000	3977080	26433200	1252830	6811720	9411450	4060680	7595620	4173660	4617400	4419060	5926270	7621460
sp|P02788|TRFL_HUMAN	P02788	TRFL_HUMAN	LTF		3978420	686579	1362960	1045600	6972430	8457160	2002060		834239	846621	1317560	464708	758346	920875	16289500	12117800	1106710	45205600	269458	2048870	7163090	593839	1683750	2781560	16466600	6810880		914014	271894	434913	3862970	1858990	3253170	5197730	456954	467070	3376100	9581450	332576	1237280	5573680	2020610	1510780	5601150	2243260
sp|P02790|HEMO_HUMAN	P02790	HEMO_HUMAN	HPX	1211970	12108100	8564540	57726100	3145080	7560320	12492500	4587680	8643030	5969730	29213200	9269170	5362710	885869	5578520	19084800	2461010	3956650	16169800	15826100	3730280	24961000	25208300	42791500	15686300	100176000	3169270	109111000	2155720	8685210	2790640	7736840	11842400	29196300	5996050	23137300	559663	8452340	12705700	13604400	3355270	4306800	2472870	2323550	6929010	3475430
sp|P02792|FRIL_HUMAN	P02792	FRIL_HUMAN	FTL	2400650	600991	4922980	29957100	2480770			10633400		4329710	5867480	30123400	7518920	941599	5859440	6061560	3162790	8248840		1659180	9424600	2265930	4345470	7722450	2762170	1699770	2549420		3984200	19619900	4394420	7154400	5772270	9458580	2578390	7909160	964998	646756	5052760	5940860	2716910	5036240	5202600	4501870	2116060	2314540
sp|P02794|FRIH_HUMAN	P02794	FRIH_HUMAN	FTH1	28442700	7704140	7355280	27483200	8733310	1573540	11968100	17336800	241670	12638200	8336100	16180100	11395500	8548850	14826100	10059000	7412270	7826660	15677900	4932970	23202800	13977600	6789280	10391700	3837860	5542420	6966390	736722000	3810310	27217100	3957150	10597800	4597720	19159300	8457180	24941400	2905300	2533410	4645740	8940040	2052680	5093230	5966120	4452490	3189350	2826980
sp|P02795|MT2_HUMAN	P02795	MT2_HUMAN	MT2A				101262			630637						14485.8								110969				225506		19150.3				41937.4		170925	41125.7	107610	41166.5		10372	195452	4498.71	19115.4			5303.08	9280.42	21768.4
sp|P03886|NU1M_HUMAN	P03886	NU1M_HUMAN	MT-ND1									553388					13702000									35896.5															8957620
sp|P03905|NU4M_HUMAN	P03905	NU4M_HUMAN	MT-ND4		669042				427453					399869												625269	1376530	374203		287339					588868	153956	127069	72977	440016			115392
sp|P03915|NU5M_HUMAN	P03915	NU5M_HUMAN	MT-ND5		276245																						28649.7												20461.5
sp|P03951|FA11_HUMAN	P03951	FA11_HUMAN	F11	197401	439698	2236030	351757	1357300	1956370		172761		1941370	673835		2672060	52400.5	69087.7	3871150		943991		3706280			1384340	622798	216514	3329930	1672340			85569.9	290263	2507660	4766110	666060	207778	466155		984907	2169950	1822330	1813730	4498220	685454	1177460	1016500	579479
sp|P03952|KLKB1_HUMAN	P03952	KLKB1_HUMAN	KLKB1	278671	454854	558379	505547	510091	718736	114983		5902550		4066620	5157790	669121	346170	125954	2492190	354262	338745		613471	232232	18731500	10556.8	687898	637490	1474090	190298	84685600		176616	262573		145223	247995	1353840	314917	431253	236655	135731	263591				1162320		255569
sp|P04003|C4BPA_HUMAN	P04003	C4BPA_HUMAN	C4BPA		1587570	28983.4	471388	1202240	1308580	659043	107858	10594800	648314			61525.3		74297	99895.9	127798	14348.6	97179.4	233937			46003.4	4626490	361034	2087000	341853	58864200		857980	37375.5	334321	113752		159484	210933	215985	95486.3	379058		251806	142914	10225.4	166431	402893	346125
sp|P04004|VTNC_HUMAN	P04004	VTNC_HUMAN	VTN	2980780	19317000	16560600	19899400	5751580	21949900	19212000	8318870	25684500	23101400	15208000	6046430	54805100	2461050	2689360	29997200	2919750	5795140	36008100	58715000	3683060	16386800	10073900	24023300	10924400	16451200	12662000	1974910	5458970	4147210	3364120	22546500	49933700	33657200	6602700	25143500	2192890	5986840	29782900	10965100	9605390	11406900	12962100	12731400	10350100	7397470
sp|P04040|CATA_HUMAN	P04040	CATA_HUMAN	CAT	625788	2997780	952950	1864820	480981	876715	1272710	656588	11070100	1017810	917600	3438740	1250440	662673	2168660	1706090	766188	916518	2452650	1289600	3012730	1896430	903992	1447730	1203410	13566100	1578100		303629	777006	1071560	1601940	655392	1129600	1729900	3416610	971419	1362770	695503	1219540	744532	919684	1856350	1135410	1346900	1089210
sp|P04049|RAF1_HUMAN	P04049	RAF1_HUMAN	RAF1				55895.5										110826						38620.3	103522				130839					117454	54613.4			105807	62867.7	101944	52271.4		39961.8						76392.8
sp|P04062|GLCM_HUMAN	P04062	GLCM_HUMAN	GBA1		283724	744882	402345	1019050	171176		286373		1134950	1185460	138910	882476	61932		957431	201548	830503		598785			536959	1906770	815261	3083060	150629		694920	427705	999040	1414130	1676150	334859	196309	415922	62037.1	482972	1458380	346216	538275	1698430	497255	595203	733723	164057
sp|P04066|FUCO_HUMAN	P04066	FUCO_HUMAN	FUCA1		1651270		1605940	1458970	1249680				2861910			1677870	302527	568322	3437800	640650				374515			1191380	894243	12712600	771160			633912	362746		1817020	436006	395203	3106070	38778	764185	808958	572385				500191	619632
sp|P04075|ALDOA_HUMAN	P04075	ALDOA_HUMAN	ALDOA	3409290	4828030	5085250	5659040	5283990	4344820	23352500	4144510	96657500	5583520	6045240	7028840	9726200	10125300	5225100	6574140	9225800	2618210	7620870	4731010	7758800	9398660	5635250	6728180	3699870	10070300	9965630	67153800	1479460	5395390	4171630	3125290	3785690	4977400	4972070	8612230	7528110	6364860	9119660	4752810	4623990	5281790	5968770	6719070	6659890	4896070
sp|P04080|CYTB_HUMAN	P04080	CYTB_HUMAN	CSTB	1675840	5958270	8073330	10286400	7897890	1611320	6431690	3011320		7055330	7970550	773553	9657950	6708810	18078400	8044840	10165200	6807130	16653000	12351400	14224000	11131400	8281510	7563710	7607050	5973960	7482010		2605950	7732500	7643860	6076360	7447800	8115450	6922300	8727440	18156500	14169400	9926570	15394000	15799400	10855200	28832700	11064200	12944400	13462000
sp|P04083|ANXA1_HUMAN	P04083	ANXA1_HUMAN	ANXA1	40157500	10119600	3673060	14676500	2681890	6227420	12307300	2093080	5683260	3901460	3450080	16997100	14480100	61421000	119586000	8121870	36660000	4675840	1220640	96896400	19523200	7323540	5968960	4375190	4708650	6306710	13988800		1577940	1824230	2673940	2855840	6313020	8495600	15052700	9017860	6327560	42156600	16691900	118903000	6756930	7190560	155321000	14654500	42750700	8990130
sp|P04114|APOB_HUMAN	P04114	APOB_HUMAN	APOB	3413030	50066700	5584320	3142480	6525050	22346800	12485400	13496700	119920000	6620610	7208460	22389800	2008890	2375710	3563800	5412850	4001600	4913470	37651300	2253610	3154510	31642400	5602750	11244000	2815060	175565000	1729950	1884740000	9666500	4875160	3332730	5274600	3148950	2742430	2624370	1604680	4200230	1577480	4685290	2406830	4446420	5293250	3680630	1429960	7317780	5985720
sp|P04150|GCR_HUMAN	P04150	GCR_HUMAN	NR3C1																						803995									34712.1
sp|P04156|PRIO_HUMAN	P04156	PRIO_HUMAN	PRNP	407804	1107140	1502080	700976	751970		4334610	1835620		2215250	2734900		2029450	114114	744938	2468690	879118	1199220	3820490	1374120	1319030	1032450	4351080	5067740	823387	1053800	1253240		943474	1188260	834510	3322110	1962890	2702540	1032360	799352	929318	1052740	1549770	1167060	876807	1150400	1178280	1453500	1395890	1288010
sp|P04179|SODM_HUMAN	P04179	SODM_HUMAN	SOD2	5419190	449080	366337	1210140		5572910	20633300		23113300	888806	3116610		3518940	201420	13283600	697822	19633700	5683120	45239000	489562	203056		2838260	5479610	470067	2217010	911082	12609600			246382		638790	196518	192819	1465240	197838	181178	794518	12151100		341459	315912	1904500	379152	452934
sp|P04180|LCAT_HUMAN	P04180	LCAT_HUMAN	LCAT										545675	8687620		164837					2459130						7697200		3079360							962470						349848			3481700			64674.2
sp|P04181|OAT_HUMAN	P04181	OAT_HUMAN	OAT										23021.4				88452.3												27541	160877						10991.9			40603.3			9829.39						10535.3
sp|P04196|HRG_HUMAN	P04196	HRG_HUMAN	HRG		8577100	4824800	21451500	1764940	13301200	7381080	3473860	67900000	3357980	3302080	1832950	6903870	1219270	2105320	13906600	1725720	819044	37968.2	31197300	722591	4126800	3196520	13221400	4593150	7083770	8561430		10025200	502480	1582530	18246600	5890720	21549300	1565830	18964100	4493800	933397	15717500	2291290	3070970	4558950	1278860	3748730	4025780	4541280
sp|P04216|THY1_HUMAN	P04216	THY1_HUMAN	THY1	35640100	20431300	41597300	13565000	90974500	12365100	2140310	72858700	6881770	60479000	79879300	13962800	43666600	11179200	49104900	74171100	25335300	51048800	22496100	120970000	89697000	62930000	25059000	38410200	21628200	46055900	14451100		58751200	132207000	27128300	44584400	49161700	86729700	45604700	34881300	46083400	93754500	94300800	61884600	171028000	65184800	81286900	64441200	78373700	128138000
sp|P04217|A1BG_HUMAN	P04217	A1BG_HUMAN	A1BG	1460900	3138540	5883420	83190700	15322900	17176500	551254	10348100		16417900	4094440	1403360	77734700	233967	407365	19258100	720248	874787		5593230	4124390	10526600	6563200	10028600	6449250	9764740	6142880	232876000	704920	12198300	6077020	12080500	32124100	3384570	2223710	5479160	91888.2	368528	1847280	4810110	1104270	6265220	3481450	1345560	913437	2296510
sp|P04233|HG2A_HUMAN	P04233	HG2A_HUMAN	CD74	397822	117521	448059	749565	505021	971289	8540650			336964			811612		173576	428453		128762	7030130	209099	503630		570719	910572	1179450	51239.9	295410		575081	327218	970577	455657	1446890	991621	234252	795762	40695.9	490368	823987	402401	97808.7	222352	158058	669111	246212
sp|P04259|K2C6B_HUMAN	P04259	K2C6B_HUMAN	KRT6B						132449																						10771000000
sp|P04264|K2C1_HUMAN	P04264	K2C1_HUMAN	KRT1	28989800	22430500	25822500	4593360	26952600	30811800	25191300	77679800	151827000	12328400	55687200	279893000	25136300	6565750	6612030	17123400	15751400	10620400	27645300	1607060	21287000	29338700	8840950	10526400	8663300	8870200	2649200	8749020000	58885800	16080400	2561370	89237200	13652500	10739800	10490800	1398150	11067800	4164000	3506260	12447700	10829500	15095800	28639200	7677640	5215880	17578000
sp|P04271|S100B_HUMAN	P04271	S100B_HUMAN	S100B		10080400					11922.6		462154				2849580		164061	276635		1073770	133530							67570700					297889					2372680	52649.3					3784740
sp|P04275|VWF_HUMAN	P04275	VWF_HUMAN	VWF		4484420	838058	310252	195544	466764	1523830	495776		1090200	1209050		623615	714639	508509	184341	2617000	879753	472343	59178.1	420974	644009	917512	1764710	411149	1719590	121708		2190680	346520	152952	1117090	950949	177140	221323	139756		179422	565039	162591	758075	1655570	499731	132541	287864	747517
sp|P04278|SHBG_HUMAN	P04278	SHBG_HUMAN	SHBG		146954	250665	354448	279097			1230060		660333	1198850		399006			388482		484228		201735	204908		159369	979617	252803	952872	91092.6			94025.9	42058.1	1177920	763134	136303	168381	152394		19295.4	279890	260902	44819.3	830607			91645.1	132363
sp|P04350|TBB4A_HUMAN	P04350	TBB4A_HUMAN	TUBB4A						71118.4		291946						696222		2858490	118204				447481			90865.6			441461		3362.43		200809		406301			416415	259322					253518
sp|P04406|G3P_HUMAN	P04406	G3P_HUMAN	GAPDH	24545400	22745200	27453900	49084500	26815500	61395500	80690500	36346200	365986000	27904900	26202200	16618000	44572200	28034800	15737600	27831100	26202900	12678800	34609200	32651600	24215000	44091800	30775900	41968200	36506600	36394400	49005100	229749000	10730200	20806500	46404500	32654200	45888200	29680100	42366800	27956600	20417900	24756600	39255500	28009200	25033100	21425700	25059600	25472300	29350800	23328200
sp|P04424|ARLY_HUMAN	P04424	ARLY_HUMAN	ASL	109481	511012	626822	624931	330093	280408	35340.5	14871.3		734181	227926		709406	311102	343974	489268	450744	352283		787328	356961	397055	274781	417889	954925	867600	603239		62746.2	445554	1224190	477021	849956	477526	972424	1096440	314472	428604	801433	605726	743069	347658	454121	409610	552411	468202
sp|P04430|KV116_HUMAN	P04430	KV116_HUMAN	IGKV1-16		295153		1118270									298692					156022		31893.5	399995			227404	56157.7	1695370				231660		383277		57059.5	38868.4	175751		107693		82706.4		380243	114695		91696.3	136041
sp|P04432|KVD39_HUMAN	P04432	KVD39_HUMAN	IGKV1D-39		1843960	748632	8762060	118764			1224470		578359	2252630	1057190	542409		205158	840737	168130	928942		946428	1752090		265146	2788770	665437	11009900	313948		134927	1318670	417318	3559940	2446310	291198	291446	1428980		397695	348111	421500	771691	2906990	484054	353475	404202	1430890
sp|P04433|KV311_HUMAN	P04433	KV311_HUMAN	IGKV3-11				4976880	702002	465744	302350			879669			2733790			1498950		920627		661399	1643990			3041700	689222	10360900	159897			1278120	336845		1652220	629653	812125	785379	197720	489124	960503	711259	817585	4365390	971144		663075	1339380
sp|P04439|HLAA_HUMAN	P04439	HLAA_HUMAN	HLA-A	703405	1531400	1506350	3559550	2623720	1481790	1442750			1827440	464130		1691340	303849	1126120	2508890	863585	1653960		728831	1781490		2032540	2562610	1789580	2535860	3242880		116419	295043	3665580	497738	2166160	3944250	1688890	1079640	1340010	2227900	1825110	1583800	972713	1759330	2460160	1225120	1776440	496915
sp|P04626|ERBB2_HUMAN	P04626	ERBB2_HUMAN	ERBB2		59625.6																944642			32586.7			551508	709004											49018.6								246746
sp|P04632|CPNS1_HUMAN	P04632	CPNS1_HUMAN	CAPNS1	4888930	4627000	4563950	10166200	4088700	4127980	2929970	6172670	333626000	6486520	5375020		8753260	9206210	4912340	5201620	5539300	2750400	4698960	6934010	7741660	9844700	3349070	5304880	5357300	4739100	14426700	48263500	1502370	5892290	5263010	4586510	6325270	9583820	5134800	9339780	8126690	6884440	5986520	5943290	5804510	5538990	6564720	6644000	5638030	5541110
sp|P04792|HSPB1_HUMAN	P04792	HSPB1_HUMAN	HSPB1	8479870	11463300	6902930	20913000	10965100	9174370	20258600	10526700	29258700	9426100	8127000	19368300	14318800	16718400	12249500	16530400	20184600	1987970	15660200	16461600	14959200	4982000	19075900	18744300	17085100	6977570	22677300	238664000	3061090	9112070	13988600	10038700	21730800	16028700	13065600	47532900	12469400	8826830	18157900	11157300	8521360	6593200	11293300	11468300	13007300	10814400
sp|P04818|TYSY_HUMAN	P04818	TYSY_HUMAN	TYMS		91324.8														2741400			215393																			110817
sp|P04839|CY24B_HUMAN	P04839	CY24B_HUMAN	CYBB		1330820						216617			5499720	334874					1187610		34387.4		309905			597250		434712	733741	6551910							1339310	95981.6		632033	155708		359642		616734		464881
sp|P04843|RPN1_HUMAN	P04843	RPN1_HUMAN	RPN1	897633	2674200	17984.6		208803	1396590	8853170	300324			1969230	1037020	84653.4	479071	42477.2	299939	200029	8853750	103004000	145331	302832	720922	613477	1855370	1105760	77545.1	572256			3202830	107743	660590	275655	1207150	349754	1551450	1014410	119042	233044	285853	140313	726939	254333	114759	381011	257375
sp|P04844|RPN2_HUMAN	P04844	RPN2_HUMAN	RPN2	105722	1922810	570907	127455	506768	1311390	20300		1939480	695038	2934210	413849	710094	187839		272935	1226610	2872600		676806			1372010	2836840	1075900	1154690	351770				1170070	690241	588056	954758	808324	1166870	154762		5561180	954681			679828		346420
sp|P04899|GNAI2_HUMAN	P04899	GNAI2_HUMAN	GNAI2		4105010	9764920	5151260	5129170	755772	1472820	2930150	526246000	7465800	13687900	7292760	5760550	1640760	8119120	7421590	5173340	9926170	19240700	9944670	8180570	11036500	13020700	12858000	7552610	4772950	4023860		6014380	5475360	7129190	6796240	6681820	9259760	4866740	15173500	13956800	8789580	7770000	11180000	16590400	12060100	22064800	11650700	8809910	11900300
sp|P04920|B3A2_HUMAN	P04920	B3A2_HUMAN	SLC4A2		1358690				54855.6	35081.3			345747	5259680	506186			219199	398236													49605.8		1225480				1026330			2949980
sp|P04921|GLPC_HUMAN	P04921	GLPC_HUMAN	GYPC		956743													171320												66318.2
sp|P05023|AT1A1_HUMAN	P05023	AT1A1_HUMAN	ATP1A1	3125870	11324000	5875190	10947200	3707900	4441330	3547740	8743510	6258690	8111980	11197500	4966190	11719200	2167490	3462410	6111220	2929500	2463060	8368540	6552060	6140420	4314260	8330350	9002090	6925200	4480180	8414410		4062840	1967990	12162300	6049040	7395210	11750000	22775400	5933340	1913120	3984880	6484310	5968390	8349210	3684180	5066470	5284440	9506470	6188510
sp|P05026|AT1B1_HUMAN	P05026	AT1B1_HUMAN	ATP1B1	22435500	45175200	40487100	50913100	20597200	31895700	16434800	39202900	15401300	42144500	68023700	21865300	45815900	9238170	16514900	40761700	13679800	26793100	32269000	34603000	33550800	33900800	43652900	51419500	42587400	24015500	37969300	69490800	23031700	20074100	49738800	30460100	34729900	71357900	90014900	31828500	12992300	28124000	30805100	30798900	44432700	19654800	35905100	24336700	40305400	29959100
sp|P05060|SCG1_HUMAN	P05060	SCG1_HUMAN	CHGB	3398860	269865	3880050	200664	657465	220235	33694800	2260940	4448900	497047	27035600	934584	839282	389251	282034	11362100	375483	1837640	6071150	278393	1683300	12454100	11221000	17984000	1727770	211914	83191		351624	1080880	138897	1952760	250585	488638	811119	314204	2812020	189264	699856	966600	892252	282210	2072050	343498	561107	1211440
sp|P05067|A4_HUMAN	P05067	A4_HUMAN	APP	462399	568836	1045010	781691	870041	826906	8927650	426820	87915200	1030780	2198960		1059360	891662	375280	1400200	227705	870765		1076480	772208	191204	271831	1423300	682580	299455	214992	27941300		506073	617317	1877070	1057580	1631170	317054	539898	559111	447126	1488390	646767	1468960	797722	577298	655720	670907	588068
sp|P05089|ARGI1_HUMAN	P05089	ARGI1_HUMAN	ARG1	2166050	95819.2					368208	1446280			151447	3181040	69402.9		31628.3											146610		315924000				372633			26501.7			84784.9		37222.4	27950.4	38383.4
sp|P05090|APOD_HUMAN	P05090	APOD_HUMAN	APOD	202656000	118952000	274291000	216073000	454378000	796409000	130685000	266242000	594300000	867346000	315485000	47338600	299917000	78976500	31709700	393956000	47902000	122003000	79956500	292190000	123383000	121399000	175777000	338805000	207601000	907393000	238485000	1604600000	340636000	98851300	344236000	483455000	842839000	514774000	104638000	142604000	18163400	64164000	316745000	166069000	90417000	115984000	107268000	298759000	218132000	112088000
sp|P05091|ALDH2_HUMAN	P05091	ALDH2_HUMAN	ALDH2	1449610	492645	1249120	275565		2040470	1227720	1281090			854232	103477000	430650	509025	693944	854062	3330190	422335		608850	1421930		1987510	1134370	688112	1534020	616002		3225320	413322	147327	2773460	901051	415476		405814		163678	1049130	312941		533800	447380	352623	543069	511877
sp|P05106|ITB3_HUMAN	P05106	ITB3_HUMAN	ITGB3	914682	2137750	1543410	9747850	747452	629247	189152	641609		1416420	657362	16551500	973735	356828	806622	920040	108121	2008530		1400050	1746250	330694	783256	881643	530969	1766980	2002150		743368	347274	1867140	769218	757287	2582500	834911	369534	634173	1023560	925240	920484	1329150	1509680	852308	693317	1030710	1017150
sp|P05107|ITB2_HUMAN	P05107	ITB2_HUMAN	ITGB2	303587	1159830	149488			933338	106395	206533				394637		867510	76965.6	559224	853887			797831	452886	453837		715949	142208	968119	582929		152304	677932	672830		827407	383925	2827360	101075		336557	1489260	1089950	689609		336378		917245
sp|P05109|S10A8_HUMAN	P05109	S10A8_HUMAN	S100A8	13577100	4264440	2097840	12614900	1010090	778287	3063730	5848880	11269800	3575220	7157370	1079680	7384810	3564260	8625040	6584340	11048600	8284600	6385060	22017900	4414860	68818300	10302600	6593800	3388230	14178900	6535150		693999	1613260	3957860	2965980	4140810	3346710	33512300	989633	1293510	408101000	14976600	200551000	8473430	7024830	166826000	3586960	8328720	3355420
sp|P05114|HMGN1_HUMAN	P05114	HMGN1_HUMAN	HMGN1		926440		30247.7	6688400			111198			870455	11230500		198161							531014	422241		364288	3297160			34195600							249107		178566
sp|P05121|PAI1_HUMAN	P05121	PAI1_HUMAN	SERPINE1		1754680	4618900							1079320		146686	1330850		2120720	2450600		3762600		2177530	1692120					1724810		19517800	11911500	3337240	1188990			1055330	1524900	2209150	1490610	1851520	731193	4433050	2722200	3681040	3828410		2578350	2939290
sp|P05129|KPCG_HUMAN	P05129	KPCG_HUMAN	PRKCG	1977700	3596900	5028870		2122530			2744920	285101	1265580	3368350	2597820	2068330		2722170	2253180	1956490		12594800	1623960	2884860	2341250	6123980	5334550	3367920		2964400			4214800	2059890		1741890	1488940		1753860	6604570	4197040	2350070	3069160	2127590	1786000	4049090	2993010	2899470	3746450
sp|P05141|ADT2_HUMAN	P05141	ADT2_HUMAN	SLC25A5	163058	3254940	1208600	1412470	1836970	1667290	3312920	639167		467333	3971480		275665	426123	346304	1516970	344783	532526		814724	121176		4920610	5952080	2403260	1641880	1466180			467562	178974	3862420	1986090	1285450	604636	2961700		94759.2	994546	240232	1082720	164601	491284	468362	488012	383066
sp|P05154|IPSP_HUMAN	P05154	IPSP_HUMAN	SERPINA5	486387000	157939000	427120000	6603840	80987500	15385600	7595750	147575000	100982000	149604000	516216000	17073500	430324000	20666600	28535400	64486200	6977200	167592000	6377230	73279600	34792300	54161700	115054000	755993000	87133900	837638000	148107000	81002900	195196000	77163600	11033500	390561000	102092000	60257500	10571600	30023000	1394600	72536900	378688000	22293300	408646000	316778000	24301800	28207800	39243300	162047000
sp|P05155|IC1_HUMAN	P05155	IC1_HUMAN	SERPING1	19495500	14217800	21680300	5084390	11908500	7556190	4488560	13343700	235442000	30689000	43309300	1309460	17141600	1698440	1282330	23381700	1949950	41635700		44332100	3967010	10706500	20875800	36019800	8405070	92327700	6204150		20009600	5395640	2559170	42543100	68517300	3585010	2227330	10624900	744876	12937800	9727940	21993300	38919400	71219600	14982600	8245560	5582650	21861300
sp|P05156|CFAI_HUMAN	P05156	CFAI_HUMAN	CFI	512418	1163730	904094	1109530	750604	825068	64770.4	436629		500043	2538310		620197	58037.8	89742.3	252244		852726		979860	783999	26407.8	666990	3161240	672004	7402460	231448	35725600	781024	531480	243504	3997360	1336030	1022760	462872	716803		1237580	782147	286295	818605	4381880	323140	292926	434020	944141
sp|P05160|F13B_HUMAN	P05160	F13B_HUMAN	F13B								1117380							252824								401905		267753			6846440		409092			940132	2227390					667591	479194
sp|P05161|ISG15_HUMAN	P05161	ISG15_HUMAN	ISG15	207901	153522			446989					249909			61859.3	375640	150321	292312	185435	177202		196275	148266			247626	109146	202751					132319		135881	162242		150114	292529	88454.4	158308	99990.3	258810	263183	307011	246382	261489	161123
sp|P05164|PERM_HUMAN	P05164	PERM_HUMAN	MPO	824931	32640500	1919830	5045800	8193390	8490610	7495350	4902310	158713000	3587580	4949320		680809	1572390	4797140	7540470	31319800	11250800		10802900	2513180	83512500	909709	8962170	1123050	51809300	7832570		3262700	1046390	3924800	1388530	917762	4208030	54682500	1097580	771491	17115700	2102800	10635300	1526310	2506820	11122300	837014	15858700	2636080
sp|P05165|PCCA_HUMAN	P05165	PCCA_HUMAN	PCCA		550131	300130	59158.9		541063	4992.91		1447520	14968.4	1353140		102594	78629.9	78588.9	152945			322557	135861	62144.3		1548960	1547110	284432	827035	391039			28335.8	13636.3	466189	236836	148536	49631.2	451792	58891.7		301797		201149	97539.8	49772.3	29526.9	80214.4
sp|P05166|PCCB_HUMAN	P05166	PCCB_HUMAN	PCCB	4187120	654829	667181	397056	1334140	481095	40016900	777860	12287700		1359200	1341950	170926	139330	590621	559835		1389220		1389980	1972700		899784	2349260	772442	858813	390602			2113200		520318	724218	401136	701984	535917	1987560	1539330	325525	2052380	932920			1009050	278280	2124820
sp|P05186|PPBT_HUMAN	P05186	PPBT_HUMAN	ALPL	6071580	2571540	2867990	1850700	1992070	6308330	1299250	4595080		4566840	8741420	10911400	3593440	1161900	2064440	2547440	3407530	1818330		4539570	6868190	339730	1657650	3306540	2662450	1180140	2680080		2847190	6613900	9079490	5237970	2449100	4441870	7291070	2124980	290530	1425220	4266560	2973780	3792420	5294480	2907640	2269920	3836610	5479890
sp|P05198|IF2A_HUMAN	P05198	IF2A_HUMAN	EIF2S1		886195	356938	638225	905350	665357	2516690	154485		346607	381180		572525	1664360	561136	675973	1217960	97889.4		444549	769655	951829	654118	701243	980761	914945	921436		994820	424700	610930	406860	561226	519396	713434	792308	546299	460142	901724	506388	279478	274232	359838	474115	747453	346467
sp|P05204|HMGN2_HUMAN	P05204	HMGN2_HUMAN	HMGN2							295762		998895											47443.8							57518400					171631												55206.1
sp|P05230|FGF1_HUMAN	P05230	FGF1_HUMAN	FGF1		60012.4		281411						26461			17799.6		28984.7	16926.4				20527.7	28517.5						100563				15715.1		20118.2	61283.9		15911.1	38045.3	22287		17167.7	66931.9			236478	21649.3
sp|P05362|ICAM1_HUMAN	P05362	ICAM1_HUMAN	ICAM1	243275	748731	579811	968782	352453	1016720	1128090	153466	982508	392854	760236		659417	140027	548052	476996	729186	400510		403940	549773		542083	1386930	431076	525065	307445	8518380	311924	629452	456715	624009	209743	552518	430363	167020	396116	273537	340303	469686	577577	410458	584332	562927	461510	658797
sp|P05386|RLA1_HUMAN	P05386	RLA1_HUMAN	RPLP1					75120.2								46165.6				94042.2			36382.9	15281.3				29779		72702.8							59616.9	54679.6	310955			107342					27238.7	44979.9	36986.4
sp|P05387|RLA2_HUMAN	P05387	RLA2_HUMAN	RPLP2		1192880	264021	423161	161026		2719890			385935			577713	749116	581514	511990	1485250		65824.7	191952	680153		463185	461045	836387	165116	2443150			440535	398972	236169	376074	1381760	551471	5765920	341229	347872	1129750	380145	421156	268558	662315	662295	784453	448786
sp|P05388|RLA0_HUMAN	P05388	RLA0_HUMAN	RPLP0	22422.1	1437140	266151	340685	1033190	878454	1155080	75559.8		419311	978470	190804	720339	654477	216240	1127910	640834		710640	1179930	522266		1154660	1733250	836464	2321510	2202790			171244	73288.9	172625	821600	1714610	493547	5386130	117351	121584	802288	283871	362147	241461	364035	310448	515463	168251
sp|P05413|FABPH_HUMAN	P05413	FABPH_HUMAN	FABP3	3055070	9239890	8925770	7867090	4744170	6121670	3298270	6332060		4288630	3675110	11436300	13628900	2313460	8460040	4533510	3526090	12437600	10040100	6165700	5793220	11702900	4726840	5645120	9612910	4864750	11954200		637814	12311500	21628700	5841670	7830200	4929980	11207200	3694910	5674600	17683800	4700680	8731000	8675310	7930770	9675310	12001500	10237800	10005800
sp|P05423|RPC4_HUMAN	P05423	RPC4_HUMAN	POLR3D			647264		2819280			346037								1752810	1037390				3989490			2110980	140194	57977200	3543840								9303.99		15387.5		5921620			2131860
sp|P05452|TETN_HUMAN	P05452	TETN_HUMAN	CLEC3B		187867	518498	180567	423603	3539390		782096		353592	534465		102001	51016.9		361680		340405		555477	135426		2257710	2486510	796819	786878	279890				61502	1059480	1531160	5348130	730770	317936		892590	1887030	681488	474924	1031360	115083	98729.8	1150230	200375
sp|P05455|LA_HUMAN	P05455	LA_HUMAN	SSB		778698	1836390		1029990			8898890	115654000	196194		18682800	1135820		919537	1911900	4080290		191473000	269259	2331060	14468900		1527100		2927990	3867580	13708500			725003	7695920	5842620	2831960	7385800	6806600	3679940	213849		7225320	1363520		2792100			4380680
sp|P05543|THBG_HUMAN	P05543	THBG_HUMAN	SERPINA7	3525770	1578260	4661660	5323480	8540830	2407490	808121	26699.3		5835900	9685330		7419380	718710	326885	4114590	216216	3684830		4140370	1647690	3400870	4725460	4805760	1246520	15171500	4552190			6204290	751471	8284820	23481300	1179450	578804	658059	198000	456144	3160100	3010490	2146780	8200760	4394480	727107	749277	2120180
sp|P05546|HEP2_HUMAN	P05546	HEP2_HUMAN	SERPIND1		6320600	1133400	3894200	1356870	1587620		563056		1448210	2361080		625691	77339	539413	1327470	441368	664491		9574920		2149220	1237820	2875980	1027320	5842210	629393			87271.1	229143	1265530	1455170	4106550	960086	2811860		363623	2034480	680695	518632	723032	151647	394620	976107	471981
sp|P05556|ITB1_HUMAN	P05556	ITB1_HUMAN	ITGB1	4139780	9019690	4344960	24520600	5424500	4075740	3496370	1812140		6546820	4074500	3903560	4190870	2114340	3187360	7638830	2221810	4968820	3638720	5995380	8418090	2398680	2780110	3664080	2709070	7594440	5216740		2351270	1704890	6206950	3890620	3672400	12616300	5381360	2848480	2625130	2703500	4210280	4334180	4498990	3469210	3722680	2602370	5106770	3188610
sp|P05771|KPCB_HUMAN	P05771	KPCB_HUMAN	PRKCB				390689				271792			412191					20293900			2816240	152019		713883		2534490	526431	632652	728533				736524	4626260	451300	16039200			72027900	10866400				193100	83247800	35558700
sp|P05783|K1C18_HUMAN	P05783	K1C18_HUMAN	KRT18	4904200	12493100	2186580		11190300	6115040	7046750	11336500	18035000	1692770	5024150		4771970	2328040	2825980	13259000	2137540	988629	3339450	999744	9002410	4015080	10259100	11403000	26119100	11034800	16207200	2128590000	1054780	2321770	514314	4465580	5373460	4159300	4675700	18302400	1704240	599739	2169480	1330740	2507430	2550220	2076570	841636	1294540	2026520
sp|P05787|K2C8_HUMAN	P05787	K2C8_HUMAN	KRT8	18567000	24688700	2482310	4478560	10644600	7860180	328298	23495300	11708100	1256760	14895700	9768370	5525370	2905860	3764310	55267000	3117780	668631	2055200	1987830	64682200	4315170	13261400	22767800	39929600	17632000	64431000	5551550	1606040	1607520	687240	5308070	11783700	18959300	6281800	40936400	1143720	528697	1402340	1646580	2859260	4074200	4797480	1207240	1689950	1354890
sp|P05937|CALB1_HUMAN	P05937	CALB1_HUMAN	CALB1	3808090	6619640	12297000	19203600	6761460	11663500	9622630	4643360		14321800	10243300	3262430	14565700	814878	23909100	10765900	4489260	7453900	35875500	14662400	18034500	6465760	15546000	15765200	5544780	4997060	18015100		1649600	35297900	13287200	5534840	9798510	9829410	5507740	13786300	34831300	68939200	7660090	14471700	24452100	9059000	12603700	21103200	26627600	30574100
sp|P05997|CO5A2_HUMAN	P05997	CO5A2_HUMAN	COL5A2			94049.1				2204810								1019960	280841		86149.9			42586.9	348578	165820	279417	101499				453627								71377.9
sp|P06132|DCUP_HUMAN	P06132	DCUP_HUMAN	UROD	46830	215573	151444	510112	160801					297482			467189	68785.7	289685	319999	279764			291609	587572			169690	349637	1285050	515748			250210	622344		291064	266973	387577	543799	227951	336181	417042	403955	471541	322988	238434	411092	396104	406491
sp|P06213|INSR_HUMAN	P06213	INSR_HUMAN	INSR		219153											79565		53393.4						133442	29153.5					155295				139980			280248	319517	56620.3		57897.9							124953
sp|P06241|FYN_HUMAN	P06241	FYN_HUMAN	FYN		1148880	533590	3566190	170557			719819		1095790	386421		878388	1285830	668145	1157710	1820760	2641890	4330890	1031870	1320760				265765	703042	864366	130938000		3031060	1215350	4532240	584904	363315	483612	357241	366042	774818	849887	744052	9175830	826108	473505	592311	1013820	192298
sp|P06276|CHLE_HUMAN	P06276	CHLE_HUMAN	BCHE		197362	16265.6	1575910						119553	91624.4	17687100			102117			108864		123244	27428.8		70721.5	544643		342580	10670.3			12708.7	29535.9	162368				50566.7	10601.6	21305.3		18196.4	30614.4	21463.7	37267.1	25261.9	73996.2	67137.8
sp|P06280|AGAL_HUMAN	P06280	AGAL_HUMAN	GLA		287993	495845	548039	601757					644927	1648870		739158		133874	447848	62276.8	512494	2144210	283823	258920		351551	581126	516778	2867390	384632		1223410	1308640	208000	1238560	1429420	299616	119202	463199	117269	511650	423320	625847	231051	260419	251027	409062	272230	315226
sp|P06307|CCKN_HUMAN	P06307	CCKN_HUMAN	CCK				3322160																	301973												262728							1345700					1020150
sp|P06310|KV230_HUMAN	P06310	KV230_HUMAN	IGKV2-30	2721780	5505540	426516	5904600	845589	891291		3006920		785537	1151780		749176			2606330	319909	1240320		1508140	1578190	902703	339277	1813190	776054	20752600	184012			2121580	155998	3728970	1557360	1405020	1117970	574524		418589	1481480	964011	1633230	5105700	583975	187528	568578	1338890
sp|P06312|KV401_HUMAN	P06312	KV401_HUMAN	IGKV4-1		2295850	2055600	24543800	1581980	465874	79044000	3222230		1971410	1876900	16626300	4196940		441652	3221900	441560	1448040	8202820	1967490	3407550	398114	263658	3039150	478259	23956600	495322		672087	3062740	570941	3327320	6554130	984360	1264320	1196480	125362	708200	2049980	1830720	6667520	9718520	1516210	566328	1300420	679820
sp|P06331|HV434_HUMAN	P06331	HV434_HUMAN	IGHV4-34	7144960	18324400	6614810	18861800	4714650	16087600	6097240	13460100		4064960	6809220		4239810	1519100	1011280	8999250	1480070	8822960		5393740	14903100	24703400	2755120	11800500	3461220	56926300	3584850			7654940	1904040	14508300	3149340	3829610	2879920	5304400	553904	5433020	12221100	1830600	4985960	11572300	3439800	4473200	6129320	4323500
sp|P06340|DOA_HUMAN	P06340	DOA_HUMAN	HLA-DOA			1368550					1008870									438774					3687450					41545.5					2401700	440581										2276300
sp|P06396|GELS_HUMAN	P06396	GELS_HUMAN	GSN	8074540	20511300	13088100	34033100	17527600	38334800	10025500	36186600	7381640	16567000	27081700	13081800	23128400	4507430	9659440	19053400	6546170	7755430	24530900	16612600	8870230	17036700	29941800	47599300	14037400	41327500	19212300		3356880	10960100	9088290	22559800	18484800	33955300	20084200	16261600	13636400	18375300	12361900	18130000	10717400	24014600	14215000	11233000	12697200	10887400
sp|P06400|RB_HUMAN	P06400	RB_HUMAN	RB1	51497.6						486362	51702			106522									540981	186409								101838	1054230				164518		648428	154614			927735		881609	1470320			1082510
sp|P06454|PTMA_HUMAN	P06454	PTMA_HUMAN	PTMA	312221	1698250	6628550	1409960		1847330		2750380	48182500	437368	10231000		965103	627751	734949	4563990	1088180	909127	6381210	238929	1147010	2396260	6628670	1495350	1565250	226244	1082140			981008	623499	3656530	438169	574347	1194140	393624	1921350	713582	562943	870479	532256	309091	1266700	591193	538288	674395
sp|P06493|CDK1_HUMAN	P06493	CDK1_HUMAN	CDK1		358187		293928								143227							944934				125961													369456	188400			117189
sp|P06576|ATPB_HUMAN	P06576	ATPB_HUMAN	ATP5F1B	460990	3545360	2259710	369720	501435	1725710		911686		498213	5324690	2062620	522807	644229	426142	1420030	583115	330208		791160	841679	450382	10308100	9798310	1450810	4845970	1907690				276959	2590690	2065220	620444	462301	3624220	7325420	325110	1295280	428601	1620000	719100	1197110	428468	560804	560670
sp|P06681|CO2_HUMAN	P06681	CO2_HUMAN	C2		701733	375756	1007820	50381					19716.6		1445750	278684		27426.4	276450	236361	1218270	110503	1150770			829484	2408470		2124620	97678		64334.3		49337.7		338884		400527	275994		151983	308918	35489.1	147111	225029	9982.32		196636	400939
sp|P06702|S10A9_HUMAN	P06702	S10A9_HUMAN	S100A9	23274100	8014050	1753100	16137800	1108670	829842	2351760	5677140	5329620	1489930	6912370	64017800	5714220	5441240	15054200	5816060	14327200	6096820	22162600	15622300	3824780	51252300	4217490	2447790	2764790	2877310	10608300	169634000	705966	504720	335912	1710120	3339710	3911920	37160000	836061	1426910	355134000	17431400	187887000	4406590	5119620	154154000	4179620	10032800	2660310
sp|P06703|S10A6_HUMAN	P06703	S10A6_HUMAN	S100A6	16569300	21098400	32612900	18313300	15145100	27429100	22011000	30416900	2530850000	41314900	54543900	26256500	43655100	10225300	31745300	17296000	14760100	17160000	36139700	21943000	27789600	41909800	47676000	50108900	19973100	23722600	33602500		5630400	34253200	22487800	20126000	20327300	33976600	31827700	31648500	59616800	30490500	14978400	29156200	34371400	28087400	40453900	45462600	39963900	34806900
sp|P06727|APOA4_HUMAN	P06727	APOA4_HUMAN	APOA4	3225960	8841780	22719700	33334000	2496670	53444300	1022350	46061000	1680720	15290300	20520800	3286650	14528600	4037180	1873650	18118000	467904	2678890	125156000	13228500	1398140	1615440	132275000	113069000	78861500	7730580	13439200	938989000	1236270	862390	2142560	26783500	83047500	328643000	28053100	23380500	440156	2905420	95711900	4649950	20989300	8126820	1724230	4284860	58644100	3281470
sp|P06730|IF4E_HUMAN	P06730	IF4E_HUMAN	EIF4E							201260						120031		46842.4					182715	150717				71462.8	92048.3	60780				114708		211229			375762	61862.1	81182	331472	43952		126297	28512.3	115742	235209	240949
sp|P06732|KCRM_HUMAN	P06732	KCRM_HUMAN	CKM																	118654				887396															132174		105660	1127610					304887	126685
sp|P06733|ENOA_HUMAN	P06733	ENOA_HUMAN	ENO1	7442380	13042900	19191400	20208000	13899500	34196000	39153400	18233800	70932600	29661200	21992300	32806900	26338800	12611800	16181300	21771500	13268200	10824500	21003300	16501300	19099400	23024900	19274000	17351900	14707100	28365200	24187100		3064190	21202800	24450600	14882700	28695900	17487200	21913800	16139400	35018500	31121500	20136100	24915600	17522700	17712700	19041200	19709700	22705500	21885500
sp|P06737|PYGL_HUMAN	P06737	PYGL_HUMAN	PYGL	2198570	8313170	994691	11231.4	1866300			1137840		1979860			2071490	3681960	1565350	4942550	5557680	13971600		5197550	2701600	1874030	5347930	11416500	5290400	5405340	9051510		78112500	762383	488392	10385700	1242580	3771880	3712580	10115000	444998	1231370	3388190	750352		520644	2880630	1824870	2058630	1078290
sp|P06744|G6PI_HUMAN	P06744	G6PI_HUMAN	GPI	8940300	11927100	9569400	7552590	9321030	11581200	8745890	13472800	105387000	15023700	13808800	2830400	20341500	11108600	9858280	19144400	11384800	9219600	9611970	14528400	9902920	20599500	11035000	15898400	12351700	21111600	37513600		3259170	11352800	11901000	15075400	16409200	10854600	12852300	24436200	13230400	15202500	13957900	9789720	12232000	9696380	12041300	11744900	12988300	9608100
sp|P06746|DPOLB_HUMAN	P06746	DPOLB_HUMAN	POLB	487657	198840											42668.2									95458.1	205854	684797			224412			787666	216087				744717				2668480
sp|P06748|NPM_HUMAN	P06748	NPM_HUMAN	NPM1	275135	1587020		487003	1182000	1556370	1089420	225292		671641	2845840	186916	1256270	263096	229927	1411920	769169		1553590	109757	169543	708490		1028880	923342	1488330	1154760	28005400		369382	1370510	471191		122254	322552	2181770	379889	951288	470736		937575		639483	254070		459256
sp|P06753|TPM3_HUMAN	P06753	TPM3_HUMAN	TPM3		567877	257795	954890	88319.9			413528		259564	89652.6		466535	37626.7	729233	646972	651577	301446		214227	428040	299089	469099	591311	289873	395736	765118	952843000	1737920	247643	313639		368977	210725	486137	293325	583794	760470	184900	1053970	490155	185473	748363	389864	538036	260345
sp|P06756|ITAV_HUMAN	P06756	ITAV_HUMAN	ITGAV	3533890	6049630	4087320	15860500	3062760	3864940	308353	1155940		4140760	2151040	917806	3035290	1805490	2740750	4218120	1236180	4369150		4421670	4482740	957866	3305510	2737690	1837730	5891380	4086560		1657070	980137	4521310	2090340	2511730	5895070	2174990	1736720	1955880	2274550	3435210	3001580	2789070	3756800	2955820	2055750	3431490	2583310
sp|P06858|LIPL_HUMAN	P06858	LIPL_HUMAN	LPL					66513.3					430962	345497		238909			242830		318845		416106			576620	598199		326990	204083				140463	1056030	485916	525518					276613	46015.8	189014	252552		17050.7	145158
sp|P06865|HEXA_HUMAN	P06865	HEXA_HUMAN	HEXA		1905030	1141710	3018550	682956	1921690		1148160		836591			693824	1689490	332223	1375160	515186	1072460		517414	710470			486616	1203080	2633600	811913		4029650	1029260	868830	2571690	2659760	1007780	652619	1429670	366052	575841	1924330	883438	894600	1576420	719836	1052210	1000930	1016840
sp|P06899|H2B1J_HUMAN	P06899	H2B1J_HUMAN	H2BC11													318238			676036		2607410		192543				432339		271006	619209					134672	169068	762502	196707	233316		99900.9		69209.7					12274.7	1084470
sp|P07093|GDN_HUMAN	P07093	GDN_HUMAN	SERPINE2		146475			187998					86101.1			43303.1			118715					168725	345066		183058	59322.4	51328.4	99890.3				24038.4	296015	19845.1	18981	8558.44	58629.3			44786.9		101882	73435.5			28001.3
sp|P07099|HYEP_HUMAN	P07099	HYEP_HUMAN	EPHX1	1260200	3089850	589678	543940	1397140	1335490				1345430	905465	324251	288260	1200290	407823	1296590	531904		2138460	639013	350124	1191720	713273	1716180	1454070	831084	1306120			559692	373076	2069480	1276910	2414370	1005000	1903850	1056920	1365390	1132200	374453	646732	518770	893582	723533	624974	1285760
sp|P07108|ACBP_HUMAN	P07108	ACBP_HUMAN	DBI		1212240	2128430	3138180	1138120		2611940	1499810		1726930	1442580	3958670	3424790	8837270	3275980	2828790	8497470	1837510	1553360	1379400	6671650	2197050	1120840	1941610	1293990	1483090	2302070	9795050		3787920	3444570	860767	2225250	1782780	2942180	1622150	4504010	2977850	8440110	2679470	5127960	3280340	2935840	4867370	4583660	2713590
sp|P07195|LDHB_HUMAN	P07195	LDHB_HUMAN	LDHB	20290800	21886700	31220500	30744200	20253000	25738800	21836500	33913700	20914400	38757200	32203600	19769900	61255900	16130800	14052300	18792800	17667800	17419800	47020500	34070600	17614700	51746600	34406900	42156700	39682900	50096500	42218600		8557090	25608500	62034900	36299900	43170900	23922400	41691500	34122700	24931600	34561300	30333500	30994400	28814100	22282800	29356300	25876000	24494600	24082300
sp|P07196|NFL_HUMAN	P07196	NFL_HUMAN	NEFL	4762760	1352760	1920890	1831280	2321620		14417000	1875060		974748	1314090	435541	1368810	1431510	1867720	2900630	547687	2162560	7450240	951831	844983	349860	5110570	3330860	1632220	883735	894989	147447000		1499170	979452	51357.4		1009310	1415550	1373100	7055350	2552860	708519	1407050	1773000	730753	2642280	1976970	2311160	1712090
sp|P07197|NFM_HUMAN	P07197	NFM_HUMAN	NEFM	318331	655177		47651.3			54642.3	2662230	1860000	427983	127860	39097100	1282770	175228	830825	321745	1132290	936038	677242	516851	951236			800099	133506	162729	89956		8513940	370812	907458	21297400	287050	446663	1754580	1890980	824361	853331	1381130	1151670	1307730		2950560	530574	1209930	1543940
sp|P07203|GPX1_HUMAN	P07203	GPX1_HUMAN	GPX1	1125950	3098180	1378850	1646860	2137500	2264290	2959280	740695		1868050	3137270		2245580	5730670	2935080	3141560	4040140	882759		2173680	4053580	1475830	2544200	3355720	2337560	2250910	2454150			1486250	1761120	2011560	2169930	2394270	1813790	3388660	2690040	1432690	2954200	1687760	2053020	1562230	1766500	2380130	2798410	1663650
sp|P07225|PROS_HUMAN	P07225	PROS_HUMAN	PROS1	36372.2	1954590		116645	311857	36066.5				950434	85562.7			73886.1	261533		61279.2	132859	2418880	213388	438710	545731		787045	119030	1175940	217729			704002			68445.9		180951	113526	25778.7	148849	358714		141213	459383	798900	702606	165549	121734
sp|P07237|PDIA1_HUMAN	P07237	PDIA1_HUMAN	P4HB	1360140	7335970	4015550	3087140	4041190	665936	578046	3756050		1286980	4930070	6529220	6498200	2285620	1907020	5312680	3346940	2716150	1267410	4012220	2189000	2395390	5054730	9518250	2282630	9335030	5330310	262482000	3618570	5514580	1565270	6388210	3276050	3913810	3985720	7620700	253191	913084	3078350	2637400	1884130	3211360	5290680	2227640	3079760	1127730
sp|P07305|H10_HUMAN	P07305	H10_HUMAN	H1-0		2409130	1615510	598312	721172	3653270	139870	409269			1069110	2922110	586058	4946090	516517	12577800	143333		17207000	468831	678299	987876	2463110	2719530	551344	114178	21896600	123642000		199730	363149	3647870	888531	17185300	802117	2261870	32635.4	168652	172864	983801	276388	152204	462762	434955	888422	199967
sp|P07311|ACYP1_HUMAN	P07311	ACYP1_HUMAN	ACYP1		326305			311509							1315370		178922			269491														135025				221230		378227						96542.3	1622270
sp|P07333|CSF1R_HUMAN	P07333	CSF1R_HUMAN	CSF1R		1361850		1246630											1297340					1339140						3097710									696967		1960830	704733						1064840
sp|P07339|CATD_HUMAN	P07339	CATD_HUMAN	CTSD	4785340	24916700	20934500	17287500	11519800	19553700	6768240	11407400	26392100	37317300	22333000	4515520	19046200	5495940	9206340	14800100	8842540	21877800	45186000	9313040	5125270	4191810	12486500	16178700	14159300	115033000	12760400		16624900	5701950	7287710	21718500	26435100	8154240	9264700	59101100	2426320	5882470	18647800	7544300	3816960	26586000	13696400	10655800	10107500	9694370
sp|P07355|ANXA2_HUMAN	P07355	ANXA2_HUMAN	ANXA2	12244900	21568600	21174500	32506500	10920100	6203580	13704000	13830400	558787000	18851900	32605500	21700100	26589400	17517100	51309500	30199100	29087400	8509100	36828600	63287800	31980100	14789700	26996600	25529100	22092400	17284800	25996900	790943000	4477640	25015300	13955400	16002300	31223800	53575500	19845800	76014900	26354000	30198500	20715500	149574000	28124700	21477600	132456000	32706800	34187500	22566500
sp|P07357|CO8A_HUMAN	P07357	CO8A_HUMAN	C8A		1544820	203170	1221510	427210	409840	564647	400659			533173	649504	539133	220342	101198	104729			156696	786882	64149.6	221269		1246320	205599	1866240	304186				166059		97905.1	146029	132806	442865		97387.7	219789	125378		359408		2867560	66323.4	455680
sp|P07358|CO8B_HUMAN	P07358	CO8B_HUMAN	C8B		2063420	452807	3298190	712803	2098590	2493640			199765	483206		227870		84058.2	385942				5258280	952811	420863	328037	2279750	784480	1233860	439311				68457.4	774496	791424	1064300	228678	1669270		171246	910144	332596	273035	219397		84023.2	255911	272505
sp|P07359|GP1BA_HUMAN	P07359	GP1BA_HUMAN	GP1BA				419506						116446			117925			958393	543386						265403	286066	233029	535189	98758.3			1633270	291527		1087850	243564				328843
sp|P07360|CO8G_HUMAN	P07360	CO8G_HUMAN	C8G	76229.2	568790		814080	118898	866895							256041		50615.8					274128				1085480	126121	647262							82073.2	113460	37825.7	175499		62351.2	257073	90775		89649.3			185747
sp|P07384|CAN1_HUMAN	P07384	CAN1_HUMAN	CAPN1	8683630	9120700	5085890	3788050	6691400	3333480	4547110	5878650	801310000	6555610	9774100	3591190	7097040	12364300	6199340	8536670	5891070	2752140	4733130	7344690	7514980	6502620	8481000	11102300	9894410	9949820	14297700		1030690	6551790	4679710	4244140	6117410	8840520	4926650	15552900	7202900	5450060	8002980	4982290	5693160	6211140	7208970	5970110	6316490	5677090
sp|P07437|TBB5_HUMAN	P07437	TBB5_HUMAN	TUBB		640221		1350530						722499	908089		583259	397292	319309	1620950	849623			515237	1122400	831929	2347000	1401790	313257	617494	822248			274741	389255		985410	998357	340567	1606080	367012	785372	1628450	729907	770700	456406	662830	831681	913264	485991
sp|P07451|CAH3_HUMAN	P07451	CAH3_HUMAN	CA3		323699		1880230	808059					2360820			444726		868758	361748		885363		774780	1823820				514460	426820	1429190		691600	627744	405075		712862	609434	505327	2806540	1152920	2273560	136860	620482	478202	2763540	167670	1213400	849171	386309
sp|P07476|INVO_HUMAN	P07476	INVO_HUMAN	IVL	1703330	547457	7692020	682247		1530200	95158.4				1072590	200427	5614450	667743	514214		2200530		53867300		563771				810792	49586200				1663200	3958160	1141010				521556	288051	1668610		585616	217786		1209760	497853
sp|P07477|TRY1_HUMAN	P07477	TRY1_HUMAN	PRSS1	233931000	45946000	26722900	64268400	64520000	8071510	2679360	141109000	27333600	39279300	62791100	31775000	41042800	12292900	5140600	46672100	30411700	68840600	854688	12511300	5989690	94976000	22545800	14497300	16128000	24235100	22471500	12642700	155468000	57856400	7715580	77077500	40005500	21587700	42013000	3648760	20554800	12072400	23787600	13582400	11349200	20438100	12946600	17298600	5775770	46012500
sp|P07585|PGS2_HUMAN	P07585	PGS2_HUMAN	DCN			11189600	53879.8	34149600							166438000	6168160					16363400			2905160			38209500				1054840		6762310			59725000	48827800										3630860
sp|P07602|SAP_HUMAN	P07602	SAP_HUMAN	PSAP	6848200	14572000	15778800	10634500	5752720	41643400	14306200	4230760	31511400	53901100	5174500		13101500	5913760	1523890	5317230	1591260	12004300	5455780	15349200	3159750		9562170	4571180	19167600	25560200	18257900	135161000	40857900	5370770	21194900	18892300	34892000	11408900	14945500	93046300	615789	5627540	27021600	1155440	17140100	5770440	16158500	22564700	15783800	9864980
sp|P07686|HEXB_HUMAN	P07686	HEXB_HUMAN	HEXB	363574	1788230	1617410	5097000	477218	1390270	2588780	2028670		1265030	2218150		766504	296353	397212	1455360	696703	848855	4528980	374798	981841		1102070	1359390	611810	2347620	1336210		5316170	1510730	1138510	3542610	2395440	973030	823143	1982980	347961	942547	1827980	1199970	539408	450209	378702	1295540	1249490	942711
sp|P07711|CATL1_HUMAN	P07711	CATL1_HUMAN	CTSL								88545.6																									211431			49926
sp|P07737|PROF1_HUMAN	P07737	PROF1_HUMAN	PFN1	3820390	6644210	6217540	5816870	9204870	3429590	14131500	7431590	24702900	5977350	5842360	4056400	7298360	3691900	7595600	7451590	11755000	6209090	12051900	4974970	9229670	10803900	6791490	7631450	6533420	6567180	5905850		2669920	9013050	6591470	4762680	5702520	6105560	8580500	6223660	12049100	10522300	10729500	8608890	7942690	6987870	8986940	9605890	9400750	8196270
sp|P07738|PMGE_HUMAN	P07738	PMGE_HUMAN	BPGM	1568170	2520220		117916	286958				9060190	1215380	3498480		1221800	212324	910326	698843	198092	20355200	95544	809377	280239		814196	1463930	405992	4706700	1522990	21311400	7627440	285537	273306		507734	495823	327944	2672880	486377	398115	253711	655202	325627	464817	702625	380589	591636	168154
sp|P07741|APT_HUMAN	P07741	APT_HUMAN	APRT	2178400	1003440	1707810	1536840	1486430			2361880	4336700	4169800	1708950		2974860	462121	947771	2386480	3583020	1321390		2249290	1938760	2225570	3514770	1857780	1835320	1790030	2716780		423394	1707420	2379850	1872290	2503930	1574910	2005040	3795120	1942590	1689080	3305810	1690910	1057760	1286540	1248830	1925410	2157420	1649130
sp|P07814|SYEP_HUMAN	P07814	SYEP_HUMAN	EPRS1	674032	2203550	1853460	457728	1312970	1190860	3094610		5544450	618927	1031050	16685300	722913	1341240	443009	1734970	1006660		756608	1127020	685751	1997130	1313450	2117670	2982180	1450070	2898960	53890900		252086	801922	538611	1560950	2458130	643932	5268190	143781	338964	968089	628315	528466	982499	733560	438760	1099520	374493
sp|P07858|CATB_HUMAN	P07858	CATB_HUMAN	CTSB	9909370	13295800	15906200	11289400	15027100	24034200	18707900	17518900	28905600	18947700	9834070	5298350	20239600	2350460	3785700	15276800	5891180	20424700	26312600	16205500	8052750	7845590	7161650	13515900	16839900	17100200	19759700		30408200	5995910	16366900	32068700	31995700	18404300	6536240	18660200	2946070	6920450	18421200	9421080	8274530	8013920	14594800	20163600	9127650	7504560
sp|P07900|HS90A_HUMAN	P07900	HS90A_HUMAN	HSP90AA1	9117080	13645800	6737270	9027840	10078600	14641500	29387900	5732870		6347230	8696820	6497160	9744940	15354700	5879400	12124300	13227200	3252640	12542400	11539300	10282500	6322640	4756380	12454700	20559000	10867200	17062700		3325370	5200920	7966020	9051960	15415300	10448200	8409850	15453700	6495310	6080260	13653700	7518800	5704580	5961170	5715850	7070700	9657310	5542880
sp|P07902|GALT_HUMAN	P07902	GALT_HUMAN	GALT		93797.2		748126		71318.6								123560	579281					564366	413227			74634.1	335643		388163				422765		586385	78976.2		162033			186411					655781	131735
sp|P07910|HNRPC_HUMAN	P07910	HNRPC_HUMAN	HNRNPC	1172990	1841000	147014	761855	494165	552983	628217	390443					780813	403090	381222	990976	528185		748096	570564	1184210		1533820	6707590	1021550	1321820	2444740	4504810		567464		3013780	819803	955010		1966170	1575820	614888	635665	910916	945159	1073580		751444	573164	604041
sp|P07919|QCR6_HUMAN	P07919	QCR6_HUMAN	UQCRH		202068		930968			36454.6				107665				54685.6	440125			269661					220842	141543		59602.6				5458200														7015940	85464.1
sp|P07942|LAMB1_HUMAN	P07942	LAMB1_HUMAN	LAMB1	27635.7	530322	997380	228138	12198200		606667			724730		237238	862578			1101030					123763	28631.9		538791		2588730	200010			369677		6315270	916144	709171	345641	246472		220861			712499	748822				258592
sp|P07947|YES_HUMAN	P07947	YES_HUMAN	YES1	10642300	7287010	9651050	5838410	14300500	6053790	2431920	11348600		7493910	8976170	9588690	6059510	6417030	8525030	9463890	6090100	8262940	2030600	8659780	6767960	7541290	3630400	2303250	7333920	6140650	4481500		17599200	10684100	8479770	9934300	6402030	8897620	8746500	6982820	6266090	6182200	5025420	7469680	11086500	10245400	11344800	8823240	6173840	9486780
sp|P07948|LYN_HUMAN	P07948	LYN_HUMAN	LYN	11130600	2789820	6282480	878273	7753500	660877		15561500		4682780	5795290	6470450	2260000	1963940	3359460	4397350	3655120	5216570	4297740	2371640	2894340	3949950	2489230	2088940	2116560	3182360	1877330		5413250	5652200	1669810	6227560	2372570	4113290	2946580	1744670	3271200	3356350	1627170	4589360	3586490	4703430	7523840	4344330	3351680	3479840
sp|P07951|TPM2_HUMAN	P07951	TPM2_HUMAN	TPM2		101985					1061030			336492				32016.6										1491890			1061840			420875				1472990			441766	516943
sp|P07954|FUMH_HUMAN	P07954	FUMH_HUMAN	FH	254906	233537	456982	216494		167573	1314070	648612	4967690	100664	1936110		170335	263670	94809.7	185672	899509		7259110	317455	165259		1585720	3723700	520894	797472	268782				295382	360211	622492	134851	114859	1096170	106477	90669.5	449989	189995	427338	215010	166001	201887	261235	151190
sp|P07996|TSP1_HUMAN	P07996	TSP1_HUMAN	THBS1	1961960	726334	3481190	585494	1658880	1127850	7308610	479940		1292610	2558520		2355580	269445	144977	3655870		333181	1592140	1288990	583585	3146040	2314060	4105410	933135	4471720	2495740		930504	620346	667134	2316650	893052	2001930	121871	226704	269283	1032310	2635850	1348740	1544880	3977160	571629	857990	970456	1629750
sp|P08034|CXB1_HUMAN	P08034	CXB1_HUMAN	GJB1			37908.8																			96216.4		65561.9	246127		69996.6				280946		41111.8	194889	55513.8				124015	105038					49574	47384.1
sp|P08047|SP1_HUMAN	P08047	SP1_HUMAN	SP1				8002.78																						233944																			82192	126112
sp|P08069|IGF1R_HUMAN	P08069	IGF1R_HUMAN	IGF1R		258362	80431.6	326470	101856					94090.8			52255.4	76947.2	194324	58162.3				141631	251934	122384	130962	65650.6	73984.9		115026				192754		82962.2	420168	161696		66028.8	152953		71711.7	51687.5		95734.2	40712.3	167166
sp|P08123|CO1A2_HUMAN	P08123	CO1A2_HUMAN	COL1A2	65953000	1542440	7898840	2281380	97238100	2419840	203246000	45572600	14005300	612430	16111700		6180510	1087680	2194760	18324900	2360580	3767850	47317500	645758	5510070	30034200	27251300	46312600	4357020	2512660	378509	31567100	2600750	2417010	979233	107267000	732900	1964830	10164000	1250250	4962830	1510960	2592440	1260420	7409950	3238570	4112420	708125	1269410	15403300
sp|P08133|ANXA6_HUMAN	P08133	ANXA6_HUMAN	ANXA6	15989300	34522000	55443200	43017800	24599200	45520100	16245800	68996000	278999000	50048200	51492400	76094600	77268600	53046800	39210600	46954600	51893000	25662900	70878300	54853400	39482400	59820300	24468600	39287200	84791100	41569500	44801900	66713800	13780200	62967600	115244000	53509000	72915000	89815800	122714000	36044600	27222500	34316100	44243700	51642400	50520900	23608600	46267900	44932300	47852000	43370300
sp|P08134|RHOC_HUMAN	P08134	RHOC_HUMAN	RHOC	621344	1443460	7636110	4813050	1896190		92026.1	2633550		5901210	6550360		4140850	1265370	2132430	3417830	3257030	2616700	9004730	4043450	6038900	2709370	4543550	5864880	4969330	3782050	2182670		633865	7326560	9656310	3566230	8011070	5997320	6138060	3131240	4848430	3223150	6797690	4232670	4797310	4530160	6435830	4001380	4268480	8887940
sp|P08138|TNR16_HUMAN	P08138	TNR16_HUMAN	NGFR		9640.8	439147	306469			1471510				713433				18799.9	587940		137007	553258		123806	34617.3	1436350	894614	134078					74106.3	34720.3	417975			20152.9	25749.8	192825	14305.5	94320.8	57592.1			51320.5	54949.9	41224.4	81824.6
sp|P08174|DAF_HUMAN	P08174	DAF_HUMAN	CD55	18940800	18119600	21302700	9712700	31534200	7444560	28245000	30893300		12442000	22430800	21130300	20682900	12382600	41228000	24430000	18138500	23360200	42437700	15005200	21549300	31996100	20792400	22613200	15323700	22043700	8435080		30851900	18908800	12238900	21375500	9011730	12699100	11860600	22920600	51721600	19277200	14398700	27681000	26989600	36543900	64859900	30284400	39425900	23092900
sp|P08183|MDR1_HUMAN	P08183	MDR1_HUMAN	ABCB1	7417530	3539490	13142900	12926200	8089020	3841180	587453	11842900	38458100	13152500	13425500	9467790	7650160	1651140	13904500	10755700	5998830	6392560	16682200	9357090	8793030	7537410	10400200	8236200	10515800	7120250	8952090	238489000	8243420	13231300	11439800	11173800	10083600	15756600	11103500	5886980	15375800	12965900	5366450	13461300	10999900	9868290	9180220	7884130	11730000	16660600
sp|P08185|CBG_HUMAN	P08185	CBG_HUMAN	SERPINA6	3007810	2695790	10035700	35117100	9548730	4404070	5427340	3833780		8107740	9772550	7471350	7116650	1318180	262880	4925110	18840100	5840850		4430300	1701330	9725490	5367060	9518710	3227310	21029300	4696470	4389000	1929230	6018580	868510	23889000	16715600	1451700	850059	2840250	107750	989406	4220990	3118030	1544320	10585300	7427120	1855850	857019	1725900
sp|P08195|4F2_HUMAN	P08195	4F2_HUMAN	SLC3A2	5477900	5757290	6942560	6673720	2723460	3505770	1121960	9104320	11010900	7619480	3871770		9122000	1004290	2186620	6228480	2515600	4722540		3965990	3895780	2942510	4165780	8396670	8092290	11210900	6845090		2363980	2166110	7541560	4913800	8849790	9627660	13999900	2223410	501339	1648500	9947950	5240130	9114790	10859000	4950930	2968180	10584000	7652350
sp|P08236|BGLR_HUMAN	P08236	BGLR_HUMAN	GUSB		1206160	2990750	3175160	1007950	1102640	4630870	996990		3535970	2591960		2157330		623634	2084770	224976	2801470	1538310	2114340	3559110	212512	1679620	4520370	2740340	16906000	978669		5108460	2848860	2626830	7605010	3970570	3263920	1416450	6142890	625356	995761	5409230	1403870	4018100	1621780	1855580	3351160	2636780	2637390
sp|P08237|PFKAM_HUMAN	P08237	PFKAM_HUMAN	PFKM	15699.5	867920	563848	674671	1100290	905887	610319	460752		387761	821229	330733	834695	621509	514997	604476	570170		758494	743036	425199	519263	1081800	939266	1967940	653229	1338120			414134	816645	4527820	889600	560710	515439	805041	514908	398638	623110	809187	349992	396952	378620	445886	479758	426172
sp|P08238|HS90B_HUMAN	P08238	HS90B_HUMAN	HSP90AB1	8551020	12733700	8152240	12367300	12489700	13251200	70951700	8049210	46615500	11838500	6851850	12641600	12345900	20806300	7192770	18357100	21730400	2700950	14870500	12120700	14792100	5620840	10233800	18641300	21098300	14247400	14783200	148870000	3134240	6918890	8163770	8946520	15407500	13000500	8853660	18644100	10194500	9301110	21368000	9362560	8329840	6025670	6942800	10548200	16180100	5970360
sp|P08240|SRPRA_HUMAN	P08240	SRPRA_HUMAN	SRPRA		855198						265949			69640.8		265329	29466.1	24638.9	81855.7	220790	749967				1307210		1186640		223106				4288470					89748.1		34684.5					165631
sp|P08243|ASNS_HUMAN	P08243	ASNS_HUMAN	ASNS	2220380	608538	1295690		5407970			1768590		1715130			573295		19912.2	152496	696339	3131500		2496430	259731		1270260		636361	1366320	650610				593481		1044990	636887	137021	1812870	461381	185166	457269	1431610		3172980	1696860	243847	669055	2762450
sp|P08246|ELNE_HUMAN	P08246	ELNE_HUMAN	ELANE		9803100	458080	1375390		2088510	3002880	1431710	4843680	1365220	1936120			1143440	796041	3553740	12160200	3376940			225671	48938600		3442700	600871	29588600	4464320						389253	387317	13833200	829091		40444500	1078830	7544640	843219	906637	7172520	623269	4776470	1314680
sp|P08247|SYPH_HUMAN	P08247	SYPH_HUMAN	SYP	402042	2234250	80432200	4274030			2639600			1757220					835928	19065.8	6854870		18846				586893000			65510.6			2677410							2002610	6262.11							6401290	3702750
sp|P08294|SODE_HUMAN	P08294	SODE_HUMAN	SOD3	3006840	2591700	6479650	5184770	3896320	7205840	2655680	4633610		15429500	9119630		15012900	2155360	2230590	12983100	874126	3615400	4162740	4055590	3508430	4274290	10366100	6950580	1592680	31860100	2697830		4892820	3157610	1561080	12021700	4051040	3664780	1787560	1198580	647441	4573860	4740840	6328990	4491680	9791040	5521340	3153820	5297130	4467990
sp|P08311|CATG_HUMAN	P08311	CATG_HUMAN	CTSG		2961660	826205	1797100	271870	1554270		607099		1948180	718657		335334	1660440	704583	1123480	6886560	3295200		162266	617450	11966600	490122	2770510	575415	18611400	4812900		1082520	3521730	41541.4	104651	287484	1674020	10170400	675113		12914100	1962930	4163230	937420	736505	7014830	678003	9532250	1503450
sp|P08397|HEM3_HUMAN	P08397	HEM3_HUMAN	HMBS	10836900	152504		485056						579827			1110570	129205									3503990	9312900	132278	437199	303909					10018.9			127766	219800	757669	514554	152350	133003			87899.1		460041
sp|P08473|NEP_HUMAN	P08473	NEP_HUMAN	MME	82415400	71807600	65504100	198907000	50661300	226010000	40696000	77079800	28702900	69916900	29774900	54708700	48466200	47464800	46339100	116471000	198793000	49331500	43364100	75594100	143121000	23707600	30941400	43779500	96559800	67006200	110511000		92245200	83836800	238272000	80771300	208449000	246554000	163095000	23624100	22062900	54459100	138103000	84306400	80688500	81979900	55196000	54147600	69543300	69599500
sp|P08493|MGP_HUMAN	P08493	MGP_HUMAN	MGP		193298	295642	328117	110160	2867780		1039740		48586.4			581630	117147	55421.2	540000				207438	51702.1			3382800	1666690	84152.2	374842				209850		2235020	9868050	1040210	69830.7		70663.9	2195810	94854.5		153475		93576.4	1178240
sp|P08514|ITA2B_HUMAN	P08514	ITA2B_HUMAN	ITGA2B	116622	569005					1137260							14637.3	53733.4																149467		653330		82954.5		800196				10097000	33362.5				227059
sp|P08519|APOA_HUMAN	P08519	APOA_HUMAN	LPA	137323	1796430	349095	2375130	330983	381248	1386940	426428	4740680	126487	579264		81545.5	95826.1	844832	2214580	222970	420875	6462190	367236	280582	745165	825985	122391	336213	2952100	240256			393926	125709	235175	174474	337164	110988	235589	414387	122029	1230200	1442590	346247	454880	230212	121704	184324	707226
sp|P08559|ODPA_HUMAN	P08559	ODPA_HUMAN	PDHA1		1191370	736339	1914790	14665700	3357120	423141				8792670		848865	77205.9		371612	2475430	145220	7817830	1309990		3172980	3820690	1892190	587345	5935400	1157030			6155580	2221360			4626830	4002940	5909750	671849	2074420	1441690	1967270				939240
sp|P08567|PLEK_HUMAN	P08567	PLEK_HUMAN	PLEK																																		34240.7
sp|P08571|CD14_HUMAN	P08571	CD14_HUMAN	CD14	3426000	8150890	9873510	4583550	9332200	1238290	2794610	67858600		22369600	36479800	4909570	64320000	1172300	632112	37835200	3368790	9308080	1047920	5722650	2538970	8274780	10343800	98799100	23057500	31015200	3552090		1400810	7618920	1575830	52770600	24768500	11482000	22896200	1447120	365491	477908	13528900	10464300	1425250	19221800	8325520	1907170	2355670	5612300
sp|P08572|CO4A2_HUMAN	P08572	CO4A2_HUMAN	COL4A2		2644110	1406440	596784	732824	1054840	1066140	388223		1156340	931126		7015200	125194	365806	1679960		168536		869813	1721040	781663	746436	2237750	1947810	2492920	624301		318670	992610	455656	3727010	1154110	727435	453053	587484	312843	193999	563594	556383	875872	2235670	646126	256563	566290	1521210
sp|P08574|CY1_HUMAN	P08574	CY1_HUMAN	CYC1	601703	405244		2248420				916875	2086530		1303540		6394230	138716		1331430				9961470	594961		11868.7	1232310	181631	638597	249390			11141400	607993			1649860	162845	709147	23997.6	1107770	371463	669466
sp|P08575|PTPRC_HUMAN	P08575	PTPRC_HUMAN	PTPRC		533426									82889.5				63924.8	410890	104227		16507900	35970.1	237068		10038.9	373421	1289240	9293.45	413032				10200.1	4271690	33580.2	515371	629021	151843	190857	232344	1929580	219013			197240		122587
sp|P08579|RU2B_HUMAN	P08579	RU2B_HUMAN	SNRPB2			18231500	20079.7								11192800	4609180	289321					439939	219733		303299						2576870		7688360	691425							1380360
sp|P08582|TRFM_HUMAN	P08582	TRFM_HUMAN	MELTF	3145650	1694190	3165380	25955.8	2216490	874846	1396630	2646590		2313710	3007440	5692130	3282240	492316	1630680	1134020	736585	2013300	2145280	4357120	5130250	2853660	1114500	1795210	650329	2224300	726486		1563470	2822900	1055220	3153560	2319070	1836560	1959280	1121280	2397320	2832290	1681350	4012630	2248230	2549420	2986200	4280080	2425300	2450740
sp|P08603|CFAH_HUMAN	P08603	CFAH_HUMAN	CFH	351547	6184000	1142300	1532780	304694	4272110	6220630	537907	708729		668326	54562900	327241	215367	297352	1213560			89072.4	2279310	483320	638075	3458570	2212960	2554780	2057750	602040			3764800	404580	1617240	2566760	6974210	1364890	1276400		477663	2294440	822132	1170660	940434	898479	569253	2036870	915202
sp|P08621|RU17_HUMAN	P08621	RU17_HUMAN	SNRNP70	210263	30543.4	151435	9979700	326678		18173.4	102858	6318280	92463.6	3503250	1025090		162448	4319880		109565		3294460				3082040000	478347	85802.4		352191			83303.8	571875	5644430		255470		627864		257157	122058	140466	225910	279958		121329
sp|P08631|HCK_HUMAN	P08631	HCK_HUMAN	HCK		142059			305458								277110		129691	31282.2	87832.2			65198	275305	198847			219955	156218	203018			549170	71864.7		162330	112857	60583	166248	170818	327818	49115.3		303057	143049	300562	250258	125708
sp|P08637|FCG3A_HUMAN	P08637	FCG3A_HUMAN	FCGR3A			198907	366610							775429				99892.5	292546		79307.5		184228	43853.2			608830		642492	20983.3			103689	70768.7	84195.7		57172.1	529457	145874		81453.9	720407	157207	93329.2	292016	356854			233603
sp|P08648|ITA5_HUMAN	P08648	ITA5_HUMAN	ITGA5	39044300	160083	492515000	39891300	72589.2	6605210	6530760	116026000			319856000	149642000		30131700			86038100			127158000	401730000	207479000	288466000					25562300	1082740	549376000	235348	171529000	342436000									655283000				61661400
sp|P08651|NFIC_HUMAN	P08651	NFIC_HUMAN	NFIC				911128										133905					301040	601858									456990				469778			220772				95802					699616
sp|P08670|VIME_HUMAN	P08670	VIME_HUMAN	VIM	1766050	8452810	8106200	7951640	9374180	4784000	3077980	2334430		10456100	3147020	918819	3230700	404261	3439640	2831760	9200850	4344290	18678200	4176820	6162160	5381170	14762700	26276700	8421610	21299600	6416580	507533000	3777710	7778850	6507460	16243300	8710750	4629180	3172210	2924090	1531950	4415850	7249900	7119270	56123900	12816300	10656900	7343010	3370660	5444260
sp|P08697|A2AP_HUMAN	P08697	A2AP_HUMAN	SERPINF2	4981340	14456500	6102720	4047080	2983740	3884240	3576680	4548280		3932840	6188320		2826780	723521	591260	4702530	861054	6072220		14727900	1261780	3360070	2496870	10204000	2272540	12998900	2193340		3424230	1393420	598537	8268250	4417840	2087230	1425340	6157320		680928	1905320	1416120	1960160	5150890	1866970	788148	846161	1647350
sp|P08708|RS17_HUMAN	P08708	RS17_HUMAN	RPS17		409825					2714210							293396		239766				221945			165589	377494	224860	134791	432119				79743.2			539189	112623	468877	858030						102584
sp|P08709|FA7_HUMAN	P08709	FA7_HUMAN	F7	278666		5096280			486672		94612.6		1522180			9178.22			34365400	218180			2622110	738562		2775660	2050520	1008550	1326500	5326980		118970				6422550	632813	96871.8	115893			3516810	116851	1700150	11861200		842197	40578.9	6522000
sp|P08727|K1C19_HUMAN	P08727	K1C19_HUMAN	KRT19	31599800	20001500	1770420	6018720	6749500	5207570	404888	12098700	1029410	636112	10022300	12784400	4160140	4642280	2109260	70146100	1529610	820001	2087350	1085350	89329000	1385520	10219500	11575500	16550300	8466160	89340800	18080300	577746	1064310	401088	3453430	8777660	21159100	3912840	20632600	823648	390588	380877	1126650	1855480	1220670	2553730	594669	651581	825933
sp|P08754|GNAI3_HUMAN	P08754	GNAI3_HUMAN	GNAI3	15833600	16662000	17242400	8348210	20646300	13300500	7880830	16622300	548901000	18063400	18864900	11586100	13935500	9466540	18417500	15751300	14232200	24198100	25689900	17577800	13766900	20024600	9574970	11371600	10275900	11651500	11022200		20964300	16220200	11287100	14060400	12466700	19287800	15768100	26591800	16056000	18176400	12409600	20150700	20868300	17154400	23781100	19921500	16135200	17171000
sp|P08758|ANXA5_HUMAN	P08758	ANXA5_HUMAN	ANXA5	15954700	25486600	53387500	31689100	28690000	25376700	30320900	40012100	44640000	49441000	31768500	15847200	82408300	97933600	36178700	42988800	58601800	26908300	74321700	45972600	57600500	74458200	26451900	36850400	21250400	36429900	45578400		5644250	51018100	56546000	41464000	51324300	75902900	68317500	71159600	52070000	49532500	58850900	48812600	74344400	25631400	56605000	55443800	53539400	40173500
sp|P08779|K1C16_HUMAN	P08779	K1C16_HUMAN	KRT16	778028	414585		316325	15171600	2081680		4079800		480283	59314600	16472800	557949	363300			2292950				622020						443043	2419620000	14600000	264658	108419	523895	469061	686520	381353	362287	29450.8	34102.3	293467	429899	304826		1185160	239478	122286	639209
sp|P08842|STS_HUMAN	P08842	STS_HUMAN	STS		321478	515514	421393	2664100							854420	60748					714706	2325360	1043150				371529	1158150		336274			398764			781020	246352	1618260	1483970	459642	1914110		266980			963915		433587
sp|P08865|RSSA_HUMAN	P08865	RSSA_HUMAN	RPSA		1685180	290131	422687	1170580		556465	4992980		622017	625043		992554	1633040	515310	1413520	1046630			1682780	1233350		2266210	1900830	1973490	2824230	2148010			375239	402934	5203080	769673	1864230	810292	7586600	349555	364585	1401810	496200	274515	401392	494897	479166	975600	412902
sp|P08962|CD63_HUMAN	P08962	CD63_HUMAN	CD63	42393200	16457300	29690300	17118100	51447700	14872100	32470600	13710800	1687750	49230600	30092000	4488920	14084300	87957600	27031300	29667700	54580700	52022300	5136160	28430300	53350000	13552300	13577300	8715220	10726100	43024300	13791100		92004400	31746000	32476400	48642800	26961600	28619700	15523500	28822300	11755500	28583100	67274600	15666500	26230000	40843400	17935700	42319600	35768900	36367600
sp|P09001|RM03_HUMAN	P09001	RM03_HUMAN	MRPL3	240466			36210				148150										126664	393845				2155670	2147620			30350.6									2071620				93876.4
sp|P09012|SNRPA_HUMAN	P09012	SNRPA_HUMAN	SNRPA		206367												222978													862527
sp|P09104|ENOG_HUMAN	P09104	ENOG_HUMAN	ENO2	837632	1700830	802729	3151300	1107410		539588	6624650		2218850	753398	15580.9	2372870	289224	1488080	649176	102517	1296750	1109130		1988670	5248220	2499050		689176	2243000	1421790	73284	355136	1707080	884304	433646	587494	842770	876892	1099130	1015040	2011350	1681890	2115930	1114270	763598	1678770	1544910	4100050	2478850
sp|P09110|THIK_HUMAN	P09110	THIK_HUMAN	ACAA1		179243								40555.9		61324.9	108312	32866.4	53328	176444	67665.6				110130		182991	826980	261693	231869	364846	10284000			33639.6	523886	117486	145517	81615.5	333201		32952.2	136816	85928.4				96393.1	82343.5
sp|P09132|SRP19_HUMAN	P09132	SRP19_HUMAN	SRP19		22882.2											4318.5	15977			3937.24			4699.06	10629.3				24241.8		27946.7									79136.5		5058.6
sp|P09211|GSTP1_HUMAN	P09211	GSTP1_HUMAN	GSTP1	361987	9151200	13449800	16229100	7816680		706045	10118500	246749	23907800	20035800	7724960	19219300	2679740	14719800	11490700	8853060	7964550	39558600	13098100	15827700	16527800	33218200	34086000	8561180	20841900	12680500		4831020	12493300	12735900	8140760	19317300	10614900	8834920	14012200	30270100	23075600	15587300	19246300	23454900	11831800	24364500	19342500	16868300	16661700
sp|P09326|CD48_HUMAN	P09326	CD48_HUMAN	CD48					1920740								1146700																	537224				148840		213838				1599820			606707			1283940
sp|P09382|LEG1_HUMAN	P09382	LEG1_HUMAN	LGALS1		1357230	835721	21088600	1551570	1236490	10411700	666846	60050000	2866830	922215		1711220	664872	1016700	990542	630608	449692	5488490	653557	1812100	13244200	2479660	2198220	997685	552289	2673610			613221	1719020	1653920	2042660	4346910	1726860	1299720	4085910	1715780	2108080	1700460	1474790	1544250	1003850	1656800	3314060	1640250
sp|P09417|DHPR_HUMAN	P09417	DHPR_HUMAN	QDPR	93461.1	1589880	1178400	4043160	2009780		3621290	1065750		3464600	6495120	42388400	5225550	3652200	1388010	4599990	5330710	1426560	17416000	2787650	4043190	969913	3555140	1952570	4426240	3387520	2335200		430626	3154810	6484920	2147190	5095560	2636630	5013520	2892540	1482450	3835120	6532570	3556050	2298680	1306020	2600940	2409350	3395620	2967500
sp|P09429|HMGB1_HUMAN	P09429	HMGB1_HUMAN	HMGB1		577528	11549300		347543						367021	1686530	2584470		2503470	11104300	698143	50583600			1851520	5072140	28689				1991880				3094340	4310470	20873200			1327230		228624	15947400				496448			427361
sp|P09455|RET1_HUMAN	P09455	RET1_HUMAN	RBP1		232038			35238.4					156131			152139	91725.2	149605	122154					149773		1149830	240482	103910		236603			163821	78065		221347		70022.8	115745	303081	352717		188486				165241	264881
sp|P09467|F16P1_HUMAN	P09467	F16P1_HUMAN	FBP1	8244410	9263340	10321700	17759600	4273260	1062290		13975700	41030900	8124350	5285560	9862510	11562300	2088580	5692030	7868000	10122200	5332210	7108280	4917470	5945980	6240790	7797910	16514800	18847600	12405000	8141260		3743370	8756770	24436200	17638200	12144400	6304170	16418900	6459220	5073240	5098630	14286900	11991700	7629090	7696110	8791180	7077200	5576340	6845940
sp|P09471|GNAO_HUMAN	P09471	GNAO_HUMAN	GNAO1	5589120	659400	2062270	8638640	2293250	518136			2130110	1460370	1687220	455939	2611850	1361670	1360090	112534000		581469	7170770		1550750	11186100	917009	1012330	1672360	1707940		204290000	223186	1719770	1310580	1289130	2593060	2515990	1386640	2284690	3878170	2181490		1847210	3944400	2964280	3576820	2423730	1322430	3120690
sp|P09486|SPRC_HUMAN	P09486	SPRC_HUMAN	SPARC	506050													408021							93716.7		210706	206574	220693								338255	829720		16836.1	14778.4	86940.4	211782	323586					166620
sp|P09488|GSTM1_HUMAN	P09488	GSTM1_HUMAN	GSTM1					3663790			408851		3939370		6330220								1750990	512074						1798450						1086540				1324440		204649	4539150		2283600			1038300
sp|P09493|TPM1_HUMAN	P09493	TPM1_HUMAN	TPM1	196468	50214.3						11707800				9059950			691.178				15124400								109928				52425.4	502913			241246	3779090	130343	140890
sp|P09496|CLCA_HUMAN	P09496	CLCA_HUMAN	CLTA	490202							7370590			1195010	17220700		152288	87850							415677			37879.3		59989.1		3159250		200042	4977080				146943		132392	2364830
sp|P09497|CLCB_HUMAN	P09497	CLCB_HUMAN	CLTB	712662	541480		112920		1453420				95047.8			152967	330802	190599	155509	196695			128487	141967				107674		295827			181484	207211		130348	275095	159029	754343	150633	233611	282913	199028		88249.5	170784	159570	206588	163741
sp|P09525|ANXA4_HUMAN	P09525	ANXA4_HUMAN	ANXA4	13007800	34920200	33762300	16996400	29344100	11857100	7378020	26389200	14948800	28851900	22288100	14031000	43352000	12598500	31945400	31281500	21694700	23034500	31060800	40025000	30088300	75758900	27457400	37078100	45464100	27920600	40239300		6629640	32467800	69317000	32199100	36070000	53303200	48303500	79134900	21084700	25100600	26583000	28246100	40413400	19328100	37208100	23189400	24793000	26352200
sp|P09543|CN37_HUMAN	P09543	CN37_HUMAN	CNP	7780470	4695720	12698000	7558690	12139300	8687230	12093000	8988850	452727000	13667700	12594900	11444300	11734500	8681530	11390800	13087100	13433600	12641800	22907300	12205400	14351800	15908300	7751650	9582570	9616870	8972590	6859830	16162000	5334310	13367800	12590000	7748970	12659100	12789500	15193000	9385790	14048100	13316700	13950900	15084700	16619000	14143200	18290900	17420200	12420200	12510700
sp|P09601|HMOX1_HUMAN	P09601	HMOX1_HUMAN	HMOX1	4619340	6535650	5949180		14267100		1441450	5226590		5454580	142274	7443320	7772700	3587260		10499300	4287090	14060600	11699800	5817420	4105540	10684500			4865370	5939370	3455040		10997000	5733400	3634430	4586300	2424090	4230070	6796910	7495730	7829810	8914640	3139290	5964900	3663570	3494440	4782550	7484870	3427180	9260240
sp|P09619|PGFRB_HUMAN	P09619	PGFRB_HUMAN	PDGFRB	1018280	2552850	3053000	7644260	1009880	494526		806900		3126360	2357540	1544150	2544330	949578	2415330	3003120	617243	3538340		3319580	2196120		2828690	1869300	1316570	2931890	2511630		354572	1609410	1975680	1236930	641462	5791840	2024750	974991	1119050	2371840	3402740	2482990	1737030	1932840	2193400	1559910	3310110	1579140
sp|P09622|DLDH_HUMAN	P09622	DLDH_HUMAN	DLD	349443	721803	252291	114536	419314	388680		162186		77801.3	1156070		395645	185938	134162	266286	22217.2		2909730	173086	358051	1615450	508716	1791520	392798	1956460	505098	2226790		71341.5	3935.82	406627	129893	197466	344473	936202		18787.4	226764	182943	186508	120694	157902			819824
sp|P09651|ROA1_HUMAN	P09651	ROA1_HUMAN	HNRNPA1		667900	380522	705475	311502	433542	1064180	239368		221253			306589	579450	205085	1131350	351723	2361890		293358	276329	555125	19504600	1852570	540259	1637400	920379		88597.9	21077.1	145400	684915	765227	380695	389555	828665	115868	159725	55932.3	288698	1564900		347661	128786	137102	1103740
sp|P09668|CATH_HUMAN	P09668	CATH_HUMAN	CTSH			38418.8	223728	241711					309415			267229			96778.3				86150	78054.4				246182	445562	76765.3			222964	128338	137029	530512	170317	41900.7	257439		58016.9	299601	35802.1		175004	144629	155701	68868.1	259188
sp|P09669|COX6C_HUMAN	P09669	COX6C_HUMAN	COX6C		664633	477873	26565.9	658108	224407		67825300			1292450		885666					824618			265283			1468760	1267320	217902	148467	4244530	122826000			1192770	216577			318663		243533	144398	103178		861541		729576		1103380
sp|P09769|FGR_HUMAN	P09769	FGR_HUMAN	FGR		127162																				45793													110362									57231.8
sp|P09871|C1S_HUMAN	P09871	C1S_HUMAN	C1S		637529	681563		410483	1103440	702485			758067	9207.08		155244		47528.9	314020	48832.7	685206		319952		50821.8	1750910	1546820	362942	2930510	76740.2					144502	705974	2016870	156364	225607		85738.4	522832	113503	174770	519747		1060910	133240	2168720
sp|P09874|PARP1_HUMAN	P09874	PARP1_HUMAN	PARP1	215325	526091	8289690	2700480	418241	163163	774458	351428			592696	2936630	5504270	79706.1	522555	681153	19352.6	5907740	1649730	316565	409880	165440	994485	413836	3188440	1065600	535722		52525.6	381102	664687	924218		141789	698524	170786	487861	769289		1625490	1108140		1276130	146746000		220047
sp|P09884|DPOLA_HUMAN	P09884	DPOLA_HUMAN	POLA1	88808			442485															113170		84233.2								106405					1187860				5667.28
sp|P09913|IFIT2_HUMAN	P09913	IFIT2_HUMAN	IFIT2			10489600																				6422400
sp|P09914|IFIT1_HUMAN	P09914	IFIT1_HUMAN	IFIT1		179975						33890.6					122513								46872		3674.52		184161		136986				213070		125838	374839	39946.6	89901.6	69760.6	107859	54178.7	36105.7	43668.1
sp|P09917|LOX5_HUMAN	P09917	LOX5_HUMAN	ALOX5	29606.3	521210										276159			36654.4	293011	863.036				360337			1022240			218324				248297			450813		544540		894110		1686620					104895
sp|P09936|UCHL1_HUMAN	P09936	UCHL1_HUMAN	UCHL1	1709430	5859610	6377830	8820610	2950170	10531500	8891000	3465270		9173130	5204540	1420270	7388420	1314700	2409140	4299470	1180640	2197030	3590970	4529810	6508600	4406040	7438130	7335960	4910120	2803410	12784200		684115	2937510	4962630	3956820	7423890	9049190	3154080	6934350	16606800	11189200	2658670	6914210	3597470	3525070	6367400	4897990	13459700	5488510
sp|P09960|LKHA4_HUMAN	P09960	LKHA4_HUMAN	LTA4H	2514770	2498860	1427230	1321680	1133840	1358640	3467370	885133		2987250	1707080		2747940	2071840	1457240	2015400	1376690	766621	265900	2085990	1275250	2151830	2626100	1731380	2009610	3468540	3435500		152907	1319050	1494400	1305050	1828030	1753340	1732530	4246390	1556090	1583030	1680450	1489780	1451240	1327870	1572780	1334450	1732020	1260350
sp|P09972|ALDOC_HUMAN	P09972	ALDOC_HUMAN	ALDOC	591902	2782120	9071100	7508240	3774250	41037900	22578100	3906860		10589000	15402100	7125750	9751520	4919830	3855740	5351110	7152200	4470490	95172700	6794540	6726800		6861620	14168000	9264850	8061900	13103300			9765130	9960160	1206790	19831700	12461200	7446990	6698480	2455940	4484860	13378100	5978850	8733070	7913210	9667390	6781930	9208630	6288900
sp|P0C0L4|CO4A_HUMAN	P0C0L4	CO4A_HUMAN	C4A		3286910	857964	4146510	692706	2284570				625744	1846590		741399	2896640		490365	89952.9			2448780				1540990	392932	6338600	1617710					1133430	682481	114331	2066700	1276290		449599	1089010	1096260		578658		202086	332007	158320
sp|P0C0L5|CO4B_HUMAN	P0C0L5	CO4B_HUMAN	C4B		376399	296502	1268830				788360		722616	590540		625238		104258	313106		386934		1169300	71347.1			2705330	272836	2210020	296907			67851.4	46406.6	322108	1053020	73124.7	116657	566604		138983	533717	604265	206256	663004	604191	75345.8	51121.8	173825
sp|P0C2W1|FBSP1_HUMAN	P0C2W1	FBSP1_HUMAN	FBXO45								23280800		7123110									1633780												2021890						643486
sp|P0C7M8|CLC2L_HUMAN	P0C7M8	CLC2L_HUMAN	CLEC2L	70606	3778310		667288				2788240			2205770			7472.98						76818.9	86404.8		54928.6	64941.1	4356170		60339			89356.7	124844	63827.7					173444					273425
sp|P0C7P0|CISD3_HUMAN	P0C7P0	CISD3_HUMAN	CISD3			982967							1295840				139773										59214	7211.9									71704.5		11202.8
sp|P0C7P3|SLN14_HUMAN	P0C7P3	SLN14_HUMAN	SLFN14			622583										2673040	568907	53917.5							101012			2112710		166082	4926730														1697890		1188630
sp|P0C870|JMJD7_HUMAN	P0C870	JMJD7_HUMAN	JMJD7		591069								688480			234192	352612	187984				447590	305146					426516	371850	438611						410507	182000		629622	296095	104510			701172		482492	320293
sp|P0CG08|GPHRB_HUMAN	P0CG08	GPHRB_HUMAN	GPR89B		26758.9
sp|P0CG12|DERPC_HUMAN	P0CG12	DERPC_HUMAN	DERPC	4957970	883175	1879610	643749	2350310			3351930		853785	773445	1513600	439533	1343040	920946	277439	1181720	1262620		511188	826234		448595	325579	339274	774904	494867			1382070	373851	1750630	860297	934561	414363	375661	566014	572290	730264	2551640	762005	1558150	982368	695806	922206	1827580
sp|P0CG30|GSTT2_HUMAN	P0CG30	GSTT2_HUMAN	GSTT2B		268724		109612	101823											246961	1486080			166062	1303390				127991	255051	85934.9			75701.5				53197.8	50643.9			286004	529779	139643		268533			258295
sp|P0CG39|POTEJ_HUMAN	P0CG39	POTEJ_HUMAN	POTEJ		3959030	2996290	9611650	475117			1579880		5187450	4851610		3531110		5130320	4106470	1700950	1424500		7798260	2700230	2772530	8511430	9707460	9813380	6254860	4545690			3819510	6925720	3317360	15006500	2319850	1326520	10032400	4572430	5620910	7670490	5271930	7169150	2948200	9442260	4815830	5721840	3881610
sp|P0DJ93|SIM13_HUMAN	P0DJ93	SIM13_HUMAN	SMIM13							5765410												285033
sp|P0DJI8|SAA1_HUMAN	P0DJI8	SAA1_HUMAN	SAA1		1891550																				22082.2		9984710				5089020					98724	327792		543896	93274
sp|P0DJI9|SAA2_HUMAN	P0DJI9	SAA2_HUMAN	SAA2
sp|P0DMV9|HS71B_HUMAN	P0DMV9	HS71B_HUMAN	HSPA1B	15011800	19222300	24475300	23675000	30013000	11724400	24694300	16103000		24732900	15484500	26638900	20758100	29375600	23451400	35884800	42329900	19351600	30999200	25603700	32232600	16171400	20973400	20751500	14981800	22747200	24879700		10814200	25358400	29734500	15448400	30735100	21955600	23095300	23379500	21581600	26042500	31376900	24856700	21590100	24550400	20633500	26392000	25461600	21853300
sp|P0DOX2|IGA2_HUMAN	P0DOX2	IGA2_HUMAN	IGA2	42949100	20846200	16957700	36508700	3222790	15880500	26619100	15850000		10872700	5081240	54839800	5466250	432943	708679	15152500	2285930	28006700	1292850	8954920	23037700	3791960	4302380	9223090	13965100	40033200	3426970		14517300	18711600	3825490	47433400	9867260	10666500	3898370	20204100	834866	7624450	8495490	7297810	15310500	47515400	12941800	6935150	26672900	27377300
sp|P0DOX3|IGD_HUMAN	P0DOX3	IGD_HUMAN	IGD		533758			592215			20239.6				136820	1219610		59348.2	141880					225953	1823570				840139					212115		1001660	715160	542769	321064								155350
sp|P0DOX4|IGE_HUMAN	P0DOX4	IGE_HUMAN	IGE	4145640	5533000	1683770	15443900	1723950	6466010	2998450	2205510		1604710	1496060	2677750	3145370	4823860	875319	1838920	2472800	2308280		1609390	3403110	4524780		977367	1332070	19284000	314362			3858320	1025690	2931060	1710190	2017350	1415310	2729750	310126	736710	1206380	788610	68016700	6437100	1115260	1044650	1704670	3903990
sp|P0DOX5|IGG1_HUMAN	P0DOX5	IGG1_HUMAN	IGG1	23355400	37766700	15597900	244033000	11421500	49905300	18369600	23805900	25687800	10203600	22012500	28704000	26418100	2255400	6632010	25138600	4030530	20358500	24445700	33393800	42954900	55838300	13101600	39597900	13934400	508122000	5829710	274265000	8947400	27099800	9841380	55591000	16665800	15500200	9398300	23001600	1699260	7826730	19434400	8707840	14350600	57512700	15200300	10443600	16668600	28867500
sp|P0DOX6|IGM_HUMAN	P0DOX6	IGM_HUMAN	IGM		228866		521084						46791.9										77278.3						434898						625043							56796.6	14594.2		220738	49086.5			94214.9
sp|P0DOX7|IGK_HUMAN	P0DOX7	IGK_HUMAN	IGK		5367470		9189660						1668360			3407480	73744.8		3056370				2402930	3945200			7084640	2428350	20024900	626359			2123860	257907	5758980	3365170	1266520	3848430	1102770		578425							965194	2700090
sp|P0DOX8|IGL1_HUMAN	P0DOX8	IGL1_HUMAN	IGL1	84298900	75380300	36379700	244311000	28646900	94467000	87135500	59244200	56707700	22312100	38661800	39938900	30312700	4740500	8190770	46387000	7674320	29952700	236197000	32963000	60389900	58545600		29836200	22998900	297974000	12497200		7386740	46389400	25716100	73372300	15089900	37767800	24092600	36418900	2819830	11992800	17222000	19694800	27892100	74449000	20813600	18550000	39809700	31220000
sp|P0DOY2|IGLC2_HUMAN	P0DOY2	IGLC2_HUMAN	IGLC2	8906740	12361300	10215600	78060000	4715990	18917700	5555350	5195590		15441200	12354800		12396900	2231080	1536830	12401800		14497000	17099600	11887200	8547580	32034300	7045380	15082400	3679270	68351800	9333210			18453100	5259710	13248900	9427890	7906030	5130130	9087370	915510	11197900	9464140	2891920	13425400	24398200	9426010	11977000	19343300	17500500
sp|P0DP09|KV113_HUMAN	P0DP09	KV113_HUMAN	IGKV1-13	1087470	2927050		4102780	246182	1707660	670475	1384490					662091		74827.7				827111	266574	305337	6404640	7671660	2426200	708070	564398	126210			614358	756112	2268560	233186	301639	670235	318241	102202	133592	254764	58963.8	2821300	2652400			639691
sp|P0DP25|CALM3_HUMAN	P0DP25	CALM3_HUMAN	CALM3	26557300	56282900	47264400	124561000	47007300	26633200	38319100	75715800	384293000	49057100	42316900	16478700	60624300	47657100	89462700	42193400	66711500	43558800	59523300	36499800	52191300	71718900	51242600	39026000	32527400	30106300	55271800		22130400	86335900	61391700	41150700	30767000	48132200	62556000	47753600	86319300	76352000	51195100	69596200	67773700	64201200	71341200	83206800	65962100	62351300
sp|P0DP58|LYNX1_HUMAN	P0DP58	LYNX1_HUMAN	LYNX1			366233		759912					945140										548450			859143	553323		3319670				652849	177040	218061			222319	272701	606043	363331				368608
sp|P0DPD8|EFCE2_HUMAN	P0DPD8	EFCE2_HUMAN	EEF1AKMT4-ECE2																							1399080				149393
sp|P0DPI2|GAL3A_HUMAN	P0DPI2	GAL3A_HUMAN	GATD3		575795	259801	120007		706389	4477320	2479610			52123.5		77434.9			260352			5005740		125909		468597	2083560	585569	368045	436290						155666	109986		611412			261406		347948		88629.8		148432
sp|P10109|ADX_HUMAN	P10109	ADX_HUMAN	FDX1			581233																	63181.9				1239300									149759		162101
sp|P10114|RAP2A_HUMAN	P10114	RAP2A_HUMAN	RAP2A		93054.4		10170.7						47759.4			33824.3		128238	31035.9	166865				34142.8		18112.6							84449.5	36682.7		69019.9	130070	114669		15624.1	71719.1			31692		99625.3			43318.2
sp|P10153|RNAS2_HUMAN	P10153	RNAS2_HUMAN	RNASE2	298510	926963	8645500	6633450	1768680			2846100		2089620	10416000		2253450	197748	623058	19612400	836852	11975600	80084500	8367200	3842710	11841300	21550000	18594700	12504000	4964090	1585250		16514800	5445720	5229960	2135590	18338800	1492410	867287	2979930	4434340	3210540	5941090	3397210	9488050	5537760	7334520	5088320	1347230	11633100
sp|P10155|RO60_HUMAN	P10155	RO60_HUMAN	RO60		669853	185059	814728	200856		206356	38436.5		632864	109715	868396	301105	332936	260788	473652	663837	7993470		210002	511184	17552700	136101	546713	577329	797293	554012			366808	213613		281548	555333	287650	439437	245138	260680	742997	264941	204444	233411	284981	227928	432072	134897
sp|P10253|LYAG_HUMAN	P10253	LYAG_HUMAN	GAA	7419490	3601240	9430900	8273630	6517030	8742250	21386000	7378470	3521520	39271300	17791000	5072870	3301240	1818280	2136650	7009250	1116400	14503700	146000000	5397840	5527810	4028190	13732000	16187600	6999520	43285100	2289200		9465310	6942710	4088270	25354600	6116020	3260020	2780850	7077570	4578970	4898220	5778910	5930840	7383590	17526300	7378330	6195400	3810670	8089350
sp|P10301|RRAS_HUMAN	P10301	RRAS_HUMAN	RRAS	2198270	3477420	9318800	8617470	4357460			6118490		8914310	5649300		6392340	1425730	9550080	7490990	9053650	5329490	2139860	4484690	9157810	3545350	3891350	4262560	3074980	7902670	3663320		2338560	4681900	5590010	6474630	4256170	9774490	4259080	7244120	7147430	5265770	8367260	6715520	7775780	7190890	7026320	6595880	7734000	9938880
sp|P10321|HLAC_HUMAN	P10321	HLAC_HUMAN	HLA-C			102904										97714.1					196225		409363	178707		80675.4	575478	82199.3		93421.1				306598		666618	719818		338762	54082.3	200080	547669	114874	1783840	99260.5	844755	40412.3	84070.6	457943
sp|P10398|ARAF_HUMAN	P10398	ARAF_HUMAN	ARAF		219455	266430		258851	107509	1862560			140246		292976	182231	563043	132763		455499			299125	474098				293251		425430		264742	382993	286637		200163	435063	540153	473376	189832	155702	456114	132856	116618	149930	75002.5	217422	272440	114765
sp|P10412|H14_HUMAN	P10412	H14_HUMAN	H1-4	138876	315548												5714.95																								145224
sp|P10451|OSTP_HUMAN	P10451	OSTP_HUMAN	SPP1	2908870	2321670	14937300	5801770	1284800	5315630	12594700	4404350	16526900	4045960	3724160	12222000	400606000	912484	3682910	19004000	1063890	5805690	44808800	4888400	7775670		5987400	8869180	5043230	3332980	1221160	120015000	2792330	11889000	1502620	18852600	2290810	3741860	1514840	2881640	4230390	2675340	2959190	4511020	23178300	2674090	3981550	3546460	5651690	11023600
sp|P10515|ODP2_HUMAN	P10515	ODP2_HUMAN	DLAT	198011	693113	799088			1416820		2759650	1401570	1110980	3999600		604150	1209770		2399800		2941440	250715		373833	3727060	2181660	2786800	1147930	1783150	412087		344386	698883	1816210	875651	604392	162876		1177620	4889200	3569280	918037		876347		2582070	1330610	445390	1249510
sp|P10586|PTPRF_HUMAN	P10586	PTPRF_HUMAN	PTPRF	466509	255474		84027.1	82542.4					422423			145640		111872	261068			179178		262000			512773	79271.9	417115	105237			2673230	203059	96132.6	1169090	305166	92049	138943	83955.6		484026			395555		199691	310059
sp|P10599|THIO_HUMAN	P10599	THIO_HUMAN	TXN	2072450	2854170	2824790	3963290	2155740	2727060	7400260	4920690		2430570	2180270	7503470	3433430	3579800	3518920	2143760	4336810	2463230	741753000	2487240	3696900	2363890	1451720	1155150	3531370	2180920	4315380		1001990	4207760	7066700	1410270	3399090	2681580	7386630	1952820	3370700	5202590	4620140	4721640	3433760	3249070	4214050	4426550	4018940	4198450
sp|P10606|COX5B_HUMAN	P10606	COX5B_HUMAN	COX5B	803640	2448920	565525	965411		1137720	140179	914594		226731	2373580			405889	169747	178506	206035		65023700	188654	100469	349240	145592		1734190	161937	621322	44239000			136649	2960530		597025	403227	1469150			492791		417101				148572	383998
sp|P10619|PPGB_HUMAN	P10619	PPGB_HUMAN	CTSA	37443100	44153300	38085200	67701600	16797800	47075600	15464100	27250600		36225200	14755600	882844	28284900	2325810	6711590	28042100	1246030	21416000	7732830	10275800	15137400	3319050	34744900	42830800	27259100	32569900	12185000		82186700	48715700	59453900	159141000	24567300	19017100	14454900	26301700	8362880	23612800	31311900	18762900	17045400	15766300	13228800	49367500	23050000	8015710
sp|P10620|MGST1_HUMAN	P10620	MGST1_HUMAN	MGST1		579963	154830	118422	510863	1139260					293191		48455.2	163305		697384	204239			160555	131428		771665	1987100	811394	212660	806505				147963	549273	174273	713160	365137	1475680			308546	50279.1	210786		214997	180522	188530
sp|P10636|TAU_HUMAN	P10636	TAU_HUMAN	MAPT	19299.3	262238	3282130	5484710			1317130	1054360		4430620	6387960	857235	449045	178676	142145	380355	166408	11698300	815459	2153870	367097	3575870	1973300	2503380	475101	1681200	739312		402994	3050510	2863800	7435660	374430	1443000	1593180	6214310	4557140	76835.7	302399	1313180	8741730	3531540	2910820	1477900	948366	1988690
sp|P10643|CO7_HUMAN	P10643	CO7_HUMAN	C7	575532	973704	586222	1575410	207430	657566	7325660			234613	872468		521040		96106.7	464856		243643	6436570	791039	198731	515127	1371450	1878950	662197	2359020	218208			143208	177367	461525	456498	338388	151323	1380880	319053	163852	695285	317368	166726	373581		141162	129244	295514
sp|P10644|KAP0_HUMAN	P10644	KAP0_HUMAN	PRKAR1A	600937	860134	609926	422169	1027910	802895	183823		6306400	735239	608157		741433	542510	631184	801594	568898	929545	347414	1124780	885148	649939	547314	273847	710291	735747	780255	22848800	529684	659088	839108	466313	852040	799413	879037	1169740	509388	956303	959376	914340	737498	619042	857610	931611	661590	787174
sp|P10645|CMGA_HUMAN	P10645	CMGA_HUMAN	CHGA			275951	94078.3							1545510		21813	224853		1077360					601488		443529	1485560	131180		412874				60299.8		478284	319912	467463		345532			615603		3004510			1013400	4042480
sp|P10746|HEM4_HUMAN	P10746	HEM4_HUMAN	UROS														205645		68745.7																	187169				146418		605862
sp|P10768|ESTD_HUMAN	P10768	ESTD_HUMAN	ESD	2035650	3077000	4408310	7299230	3877170	450655	1726530	2580930		6836890	1482370		10354200	3042320	3334400	6336710	6302780	4446310		4843780	6472210	6539670	4932400	3901740	4817880	9623180	8120170			5646100	8914400	2786960	9203390	4222350	5324110	10612100	3930690	6671080	8108810	6166280	5070570	5626210	6639100	7663490	7624540	5694730
sp|P10809|CH60_HUMAN	P10809	CH60_HUMAN	HSPD1		2000140	417398	525634	484264	3573380	31154.1			217549	1369770	344626	566597	226587	309835	443657	3108490	19268200	2018910	397711	87031.3		2368730	4585440	807358	1507950	550034		1389820		68174.7	1852060	1442550	261948	318229	1052250	493440	102600	752518	232776	443373	456809	379156	241343	431709
sp|P10909|CLUS_HUMAN	P10909	CLUS_HUMAN	CLU	50924100	27111200	67268800	24629200	42265100	58716300	27628600	32143500	83644200	69621200	50846200	9763340	119314000	7194650	5411170	71582300	7204760	47263600	6983220	67875400	16394300	18327400	57888800	86783300	59744300	144360000	56545600	3266140000	30382000	23494400	16044000	113781000	70547100	55225700	22394900	25721400	2256200	28689000	104974000	55577400	66258400	86853900	19002400	27943800	44717200	65970600
sp|P10915|HPLN1_HUMAN	P10915	HPLN1_HUMAN	HAPLN1	292015			323323										1609170					13062300														135757			358212		183329	1146160
sp|P11021|BIP_HUMAN	P11021	BIP_HUMAN	HSPA5	5428350	11583700	6846010	2395100	5838320	9657720	1324430	12331100		3412130	11276900	30352500	7481980	3499240	2146090	9287860	4265830	4098630	10170300	7759020	2520500	14811500	8900690	15006400	5653620	15490200	6833150	806769000	25257200	1000710	1162880	11731300	6785130	4977060	2652040	9483990	1280550	2306740	7213980	4888710	6820350	9091450	5578680	3095140	3312410	4653300
sp|P11047|LAMC1_HUMAN	P11047	LAMC1_HUMAN	LAMC1	318741	82866.9	110995	219722	1918420		137225	514180		299536	337451		289529	240624		432970		232451	629394	46886.8	325796	618734	69728.3	360764	78564	1796980	111268			44781.6	109394	1633100	302743	466777	115382	59256.5	480334	52374.4	649814	54986.8	204435	716454	48711.1	171134	173019	21909.7
sp|P11117|PPAL_HUMAN	P11117	PPAL_HUMAN	ACP2	15307900	4840350	22278500	10063500	29342900	12098800	16225200	7538530		35919100	17761600		8724610	5228100	8719180	11312200	3385670	53132400	4941610	16142000	12600000	5330140	10896400	8756150	13513100	79879700	9487330		62344300	15222100	22481100	38858400	27529400	12632600	3730550	9193160	3960200	19492400	20169600	13592600	13871900	30645400	13947200	24232700	8792070	17472400
sp|P11137|MTAP2_HUMAN	P11137	MTAP2_HUMAN	MAP2	761539	10315600	5152240	129362	1681610	3231210		772778		1154410	4863070		838706	970799	373181	151410	15222200	3641490	446889			350182			6573360	617878	10201500		195959	1121250	2389210	2186220	320572	808898	212342	2114690	349484	1111480	1497930	513654		3961760	2076360	702583	4639710	7754530
sp|P11142|HSP7C_HUMAN	P11142	HSP7C_HUMAN	HSPA8	6343090	5794650	9823550	9065020	13499400	10551000	7885680	8621270	3424450	11596400	6721850	18014800	7505530	7810910	10601800	9284030	8537280	7440230	15227600	11697500	10122900	6433640	6816460	6629130	6579370	8296390	6659550	42742800	3040410	11815400	18950000	7507330	12702000	9674830	9466260	11648700	8868960	10535800	11532200	9225350	11299300	12101800	9375520	10100100	10743600	10642800
sp|P11166|GTR1_HUMAN	P11166	GTR1_HUMAN	SLC2A1	26227	1039340	4049030	2244520	1681320						713117		1285380	1569700	465170	3638230	673404	6085250		2683850	1438090		2550640	3356660	3471570	402646	764055		167194	493972	1617650	4025900	6749780	1795000		1712080	53180.5	171292				6556750	8615020			36030.1
sp|P11169|GTR3_HUMAN	P11169	GTR3_HUMAN	SLC2A3		250506		103356								56893.7			23985.3		64884.9				29381.1			141494		103704	57012.6				15801			43705.8	430392	11330.5		112486		15553.5			89779	12239.4	140771
sp|P11171|EPB41_HUMAN	P11171	EPB41_HUMAN	EPB41	1150450	2615800	921602	1920300		1280480			2034680	2165570		1021610	773922	477908	1282500	500388	720723		272272	299246	608386		1986720	1734070	854626	3110160	1194120			1374890	750995	1216090	2351120	655506	472987	1255870	1487310	2404720	926575	761752		575138	1023160	1192950	746317	9566810
sp|P11172|UMPS_HUMAN	P11172	UMPS_HUMAN	UMPS		384510	250206	355792	207885	133365	1025120	2841570		380089			426346	674608	277993	530530	552178	5936390	57064.2	386130	399302		301493	423866	640494	332571	745190			197100	314508	165725	394475	383497	344644	573085	233651	270887	414247	288728	357670	176982	243137	360040	368333	1143620
sp|P11177|ODPB_HUMAN	P11177	ODPB_HUMAN	PDHB		692072	224571	50901.8		680841					1739340		132130	230420	73972.8	378485	9224.63		787379	35939.8	98724.7		1910610	1618780	381191	558101	288170			502676		361741	260123	43392.2	57024.3	486372			203826	13100.4	100551		66529.6	424927	63362.5	78548.1
sp|P11182|ODB2_HUMAN	P11182	ODB2_HUMAN	DBT			2416080000	194293000			48491100		1062250000		2849090000	365285000		155264000	129898000	1211320000	2749240000		139843000	1159120000	484622000			590210000			344595000			456966000	222617000		1172050000		497833000		66069900		1057890000	462229000		1994320000	1771420000		367342000	1418820000
sp|P11215|ITAM_HUMAN	P11215	ITAM_HUMAN	ITGAM	110698	360039		47159800	4994580			1643270							48827.1		241638				72761.4		3702310	81770	4728750	353856	288057						28198.2	73769.8	610617		2355880	190226		7112470			92706.9		162594
sp|P11216|PYGB_HUMAN	P11216	PYGB_HUMAN	PYGB	3187430	1554810	722466	947570	989749	1313620	6472040	9917600		802189	800276	461550	1478020	6332630	955860	3288690	5493660	373425	1398850	1770030	3033130	1797020	1268710	1531120	1299130	1315110	5533860	38045600		608938	1161970	756551	1228590	1472940	628349	2743800	651436	769684	3591530	648445	1092570	1262550	497367	1616700	2473040	581904
sp|P11217|PYGM_HUMAN	P11217	PYGM_HUMAN	PYGM		36051800				1034140	30069700	12026600	18416200		4835070			5582860	10359500									8599550	3157830	19614300			535571						9778510		1009130	2744260							226548
sp|P11226|MBL2_HUMAN	P11226	MBL2_HUMAN	MBL2		5475300													326178					132940		919231
sp|P11233|RALA_HUMAN	P11233	RALA_HUMAN	RALA	4723610	7423240	9448040	1841470	9967350	2085230	17653500	8071960		5207870	5540590	3421870	4125810	4452490	7867400	5913670	5135370	7324030	5458120	6222900	6055400	8273020	4844140	5296580	5717010	4953330	4493240		6953500	6809020	4904040	6952530	3218350	4418170	6459480	5327320	9594270	8089210	3785160	7986760	4007220	7676690	8110770	8703880	5072100	9689940
sp|P11234|RALB_HUMAN	P11234	RALB_HUMAN	RALB	11044200	14088400	12195900	6965720	14713600	4323390	31281900	19617500	9196500	8512530	10454000	24894100	9214710	11155500	16493800	14345100	16588300	12482100	35500200	10479500	16171300	15341100	8102850	7789280	13373400	9068620	9595900	2837450	8640940	10941800	14125300	11082900	8718490	9470330	15558300	8380480	12512600	11341900	13749600	14290700	13628100	13684300	15996100	12560100	12905600	7429260
sp|P11274|BCR_HUMAN	P11274	BCR_HUMAN	BCR	496683	844926	1206550	452481	7229390	554158	527799	360752		842151	644832	950592	573996	414557	1580920	980236	184250	2582080	1357560	1774600	549547	572105	465727	197689	793077	583085	794889		1829050	2824680	578523	400656	544311	1023510	1002550	2854430	1031540	1151730	547950	1558500	1111060	1057710	1455380	1697940	840613	2746490
sp|P11277|SPTB1_HUMAN	P11277	SPTB1_HUMAN	SPTB	20278400	12837600	10311700	17935500	163839000	894591	3242740	15276500	9685620	10374600	19597700	17694600	11547300	4888850	6256590	15794100	5867350	40393100	5207690	8790980	6207650	44456900	12738700	2957120	1124320	8884110	2794600	23705300000	17181300	11332100	6096470	41221800	3024530	9225260	11703000	682863	3814590	1837550	7390920	14903100	12319800	2469460	9562500	6444450	153658	26936800
sp|P11279|LAMP1_HUMAN	P11279	LAMP1_HUMAN	LAMP1	30215600	18436100	35233300	15264700	26790000	16441500	43401600	16065000	25673100	42482600	21108600	19365300	13731400	47960500	22062000	15844700	34192700	30600300	28234400	13611500	30880900	18126600	5831790	11668800	18850200	20543300	14963300	1451290000	43910200	38221300	60377900	48116600	34437600	23061500	9243980	12970400	6132430	17575200	44141300	15021200	14667000	26567200	11258200	24193700	18336600	20887600
sp|P11310|ACADM_HUMAN	P11310	ACADM_HUMAN	ACADM	260074	1145770	1329650	647836	843717	458783				217896	1551430		197814	538545	495891	997513	67108.4	318236		340990	188733		1519220	2141890	692897	2330260	345213				78174.8	1576260	555496	387239	155323	1757750		81556.8	726728	380570	635047		567394	550883	620281
sp|P11387|TOP1_HUMAN	P11387	TOP1_HUMAN	TOP1		1126370					110592000					1274770	980382		92465.2	18112	175529			7424680	106210						1366660			164830			4357540	1337730	638421	196165	800219	1396270		279897	2630700			241007		149021
sp|P11388|TOP2A_HUMAN	P11388	TOP2A_HUMAN	TOP2A	227733	383551	682650		696759	170123		381516		400714	181462		255472		566834		302645	467804		202469	785125					229598	56179.1				387526			460180	368656	329078	674365	783217	335393	726562			464875		671313	1074020
sp|P11413|G6PD_HUMAN	P11413	G6PD_HUMAN	G6PD	266631	2045520	360924	723309	1553050	650439			133813000	535623	659665		643211	1342730	713079	728465	1105010	589727	2637670	557891	712153	398565	1053760	821568	146670	1080360	1104260	13209900	1056160	186151	460251	2887280	494677	367201	501164	890588	441090	575043	760750	356910	1145770	447158	715883	387235	820396	335073
sp|P11441|UBL4A_HUMAN	P11441	UBL4A_HUMAN	UBL4A								11728200			13734300	1918270					27797.5				15763.2															89732.7
sp|P11498|PYC_HUMAN	P11498	PYC_HUMAN	PC		111286	256637	62715.6		777582	260781			159139				94795.6	43511.8	218775				135182	48988.4			397656	366831		144037	260521000	225059		45843.7	587694	264817	210156	1321060	69704.8	101846		359402		132743			146044	193675	46429.2
sp|P11532|DMD_HUMAN	P11532	DMD_HUMAN	DMD		440260		41863.8		372698	475408				8083120	4940650	167461		24879.4	37037.9	180935			5631820	66605.2	1149610		686512			128206	294586000	1403090			2709170	43351.3	281112	1094060					98123.9		64544.7				985815
sp|P11586|C1TC_HUMAN	P11586	C1TC_HUMAN	MTHFD1	1080250	2458380	2938510	4122660	1561120	7218400	1865130	2983390	2773410	2470560	2247340	1002190	4011320	2273710	1329060	4134010	2543030	1152880	1161390	5407930	1731910	1382350	4093530	4447400	11295900	2422410	5567590	35441300	28080300	1922410	6764660	4508980	9070300	4254080	5055060	3228990	1397400	1824540	3763570	3433000	2262640	1425950	2324110	2131620	2604470	1415800
sp|P11597|CETP_HUMAN	P11597	CETP_HUMAN	CETP	45308.1	1009860	5508960	2122480	19088800			3767720		4550990	5273100		3197120	82090	89535.3	9478440	413159	1731630		6495850	725923	1149550	3483830	10279900	4974440	3609130	2769250			1029880	1884890	16361900	22464100	6541690	3984970	386653		302805	5507220	3524900	3130780	7540000	3528540	1101080	1314120	2645140
sp|P11678|PERE_HUMAN	P11678	PERE_HUMAN	EPX					697111				1061380							238841																			25373.2								43024.1		26604.6
sp|P11717|MPRI_HUMAN	P11717	MPRI_HUMAN	IGF2R	39061.3	3389720	1114980	714299	829082	1101180	2331680	953649		1650920	903674	885706	1794000	1035870	470564	2220140	980426	1811560		1859960	2091610		896819	3174210	1418000	8012240	784458		77399.7	1549260	734529	1515260	981448	2008300	916242	2994410		525122	2049130	683571	1364120	3741350	1275940	1585880	1944920	2192600
sp|P11766|ADHX_HUMAN	P11766	ADHX_HUMAN	ADH5	2580970	8007150	6428630	10774500	6121380	18110200	19132900	10621000	1685090000	9669790	6408340		12777900	24373500	4945640	10452700	19544000	5431190	4691660	10598300	12481000	11013500	6694410	7329300	9034590	7978630	11875800	126681000	8110810	6923720	12135600	7530350	16078300	9329140	13165100	6371720	6326610	6999610	7020950	8324380	8717510	6866610	6354590	8878420	11548200	7474270
sp|P11802|CDK4_HUMAN	P11802	CDK4_HUMAN	CDK4		218450					1359120						225466	158356							286152		2891340				163277		834304		131598		481320	410815		638918								269157	309150
sp|P11908|PRPS2_HUMAN	P11908	PRPS2_HUMAN	PRPS2		444001		74130.4						158890	325115		237388	87427.6	261198	248928	308854		60734.5	141860	200558			101715	110598	101713	319520			203313	90484.7		177057	130197	99967.2	279876	105506	211545	111414	230131		33512.2		174572	203592
sp|P11940|PABP1_HUMAN	P11940	PABP1_HUMAN	PABPC1	663292	1162680	461786	1075390	646336	500312	4216290	248730		634664	706223	5318190	1281910	1943780	940464	1323270	2104790	469740	129710000	717607	1505630	838767	1010670	776526	1192310	1211190	1321240		130463	785990	950539	517649	856741	1138630	877508	1007210	680269	789796	1431860	738346	593676	657707	890560	990413	1472000	662173
sp|P12004|PCNA_HUMAN	P12004	PCNA_HUMAN	PCNA		101945	60748.6				88978.7						47220.6		51997.4						100962		152393	217779	89591.1	231817	140594			104443	53834.9	211539			38313	136973	49331.1	89017.5	69635		46990.3		71468.5	95235.6	26495.1	28118.4
sp|P12036|NFH_HUMAN	P12036	NFH_HUMAN	NEFH	591270	1502960	2340230		2944390	916999	21076700	31345300	229422000	3763600	20213800	1323040	366436	5227900	462703	5296080	4554060	711025	34292400	1048760	4921460	6183270	3505520	184418000	2743210	1780180	1470070		9013920	6868580	419935	7253200	2328770	1341970	1932170	5318970	2677900	7801550	5275730	3873350	949106	596491	1956550	3119830	4852140	1995260
sp|P12074|CX6A1_HUMAN	P12074	CX6A1_HUMAN	COX6A1	75257.2	142613								393291					733211	186976	317177						16750.7			209897				212043							59968.7						409008			518394
sp|P12081|HARS1_HUMAN	P12081	HARS1_HUMAN	HARS1		811316	2283570	434391	1607390	467210	1534260	1921600		532095	263453000		1719350	2525250	759085	979002	965598			2786330	1343360			481281	856981	1871290	1152140			762458	344127		891894	681308	430630	1095150	821181	901755	1033680	736493		595330	668054	790272	1040760	516553
sp|P12107|COBA1_HUMAN	P12107	COBA1_HUMAN	COL11A1																49787.9	27184.9								422923	404873	47569.2											33955.7		27699.7
sp|P12109|CO6A1_HUMAN	P12109	CO6A1_HUMAN	COL6A1	11557700	4952010	15656300	3076200	15079300	4530890	4025810	11523800	3979470	6954440	18135300		12220500	2658420	1005470	7638590	762504	22991900	118023	11135700	2213390	9046520	9406430	15100800	5284950	43536900	2829000	812425000	5968250	3946700	751679	17858400	15053200	1709720	3511390	2131380	302283	3758920	10640000	7268350	10620900	53756400	7325820	3600420	3692150	14188300
sp|P12110|CO6A2_HUMAN	P12110	CO6A2_HUMAN	COL6A2		111236			4779050				27128100	13783700									5098590					374473								3986700		414732	167253	889080		3401070		49952.4	6846640	404901
sp|P12111|CO6A3_HUMAN	P12111	CO6A3_HUMAN	COL6A3	1365830	1175150	3974720	4062190	17785300	1456980	534116	1629410	2069610	3762750	3168330		3020470	585359	240162	1676590	8701360	2642360	1500780	1251970	744736		2148090	7599310	1471660	5191050	943747		1107270	317365	602864	19738200	3679260	964391	632821	843466	254737	1226950	2595880	1230310	2799510	5036850	1683840	1019770	1226100	1690720
sp|P12235|ADT1_HUMAN	P12235	ADT1_HUMAN	SLC25A4		46784.2	2245980							119512			51520.7		6740.59		13563.5	692363	664633				144319	1043410	194973	67849.4		2657690		18313	8540.06		261353	125572	46771	417416	2785390	32200.5	169150	2934070	242160	295596				25665.1
sp|P12236|ADT3_HUMAN	P12236	ADT3_HUMAN	SLC25A6	1751910	2288100	88772.9	216267	1049660	5050590		427499			3976600	33326300		277986	577683	798728	156882		12987700		99355.9		2562020	5220940	1283930	508528	571091				1722970	1712640	372843	429688	309286	1920840			452350	218541	389611		157165	659076	136749
sp|P12259|FA5_HUMAN	P12259	FA5_HUMAN	F5		225691	224706				38316.4					425652	68512	80675.9	98758.4				385652	122792				90747.7	17727.1	298194	168530							584733		399066		158392	224270						138652
sp|P12268|IMDH2_HUMAN	P12268	IMDH2_HUMAN	IMPDH2	104866	359597		724351		106403	4787070			623118	110579		233275		89770.5	476026	1216700		1607180	213296	328622		1079310	1002780	1489930	222510	1503340			272921	283315		457093	797137	100311	1023620	518535	126206	612773	230430		432453		228142	471824
sp|P12270|TPR_HUMAN	P12270	TPR_HUMAN	TPR	197576	2122440	1510750	415722	1388960	1222220	9911770	759628			9004000	26509000	3077720	1189620	1298190	1722130	799737		1202740	3026160	2356470	1051030		3858220	2143950	1160300	1680660	22090000		2365550	1509710	6969610	3560520	1240380	1559790	1224100	1162490	3329730	2563460	1563740		2992270	3185240	1750520	1772130	2138380
sp|P12277|KCRB_HUMAN	P12277	KCRB_HUMAN	CKB	1032560	3572900	5409880	6254320	5412560	4800790	31414200	8087270	16510200	9813140	5366910	12096400	21789300	47530100	10272200	16025200	29864100	3928360	23843300	10128700	40594400	14591700	7434510	11076100	4098310	8497500	16008000	131706000	3214870	6428590	5802340	9028400	16079900	12768800	6484630	8159860	10755200	10491500	56303500	7692690	8052370	13589300	8006620	20524900	21017900	4212980
sp|P12314|FCGR1_HUMAN	P12314	FCGR1_HUMAN	FCGR1A	2171760	4024080	1256180		7476550	1027670		5611640			852754	2867130	1187120	1281900	993051	4121850	945289		815144	155068	8514500		3056920	4714070	20800300	3278170	6712950					1156330	3058480	1447960	1571370	9884750	236110	2783570	553459	334879	474215	673358	691599		385313	258218
sp|P12318|FCG2A_HUMAN	P12318	FCG2A_HUMAN	FCGR2A		171211	102593																				249914				82459.8							25467.7	125361						23071.6
sp|P12429|ANXA3_HUMAN	P12429	ANXA3_HUMAN	ANXA3	1904500	3353700	4643520	1325400	3068690	3148750	9631600	4648920	498732000	4958540	9892630	300548	4297510	12469900	5787620	5679710	16489800	4320020	7843360	5643010	11266200	15222800	5438930	4746910	3460560	8282060	3920770		1285520	5996710	1366110	5439780	4860880	7185730	6744260	12073000	6777980	3410750	10691800	5563370	7742330	4117140	4543390	6907430	10591100	7458920
sp|P12532|KCRU_HUMAN	P12532	KCRU_HUMAN	CKMT1A	342015		4808030	481023		952468		470040			1872130			5082.68	469146		91104.5		7803420	85569.1	1601880	598194	112250				532473		18040.3		373853		815112	896542	770272	385818	3622.82	635365	2146360	655980	364593		1532820		280771	9680.96
sp|P12694|ODBA_HUMAN	P12694	ODBA_HUMAN	BCKDHA		73253.7							869686		157268												164514	475930			64736.6									127887
sp|P12724|ECP_HUMAN	P12724	ECP_HUMAN	RNASE3		66365.4									95889	37111.3					141705			38861.2		855334		137950		310933	107636		20811.8				191316		38449.1			143662		78377.8			165153		82163.9
sp|P12814|ACTN1_HUMAN	P12814	ACTN1_HUMAN	ACTN1	1193030	765488	424304	827971	395571	446672	368227	1803500		301254	529415		379652	592677	581647	1017240	1035180	3283920	1720410	356847	847237		574526	1585090	186721	1748290	661781	35843900	8403240	152929	311228	1374110	566577	411741	348580	691308	606533	505924	1116020	607451	945509	603769	569813	555500	1003800	434939
sp|P12821|ACE_HUMAN	P12821	ACE_HUMAN	ACE	4676700	6962850	13632300	18272500	6422970	12541000	3016340	12828100		5221250	4727870	9697420	7710100	3636790	8030000	12001600	15274400	2192150		12743800	29895400	9295620	7297230	11371100	21040500	8055870	6645280		4463550	14915000	11339700	11222400	55777600	16104800	15931000	2214870	466756	9183820	38626400	19459100	16657600	13817600	8690320	12952300	9176780	27761300
sp|P12829|MYL4_HUMAN	P12829	MYL4_HUMAN	MYL4	20873.6														220708	138401		83933.1				44276.6
sp|P12931|SRC_HUMAN	P12931	SRC_HUMAN	SRC	5503280	3544910	3065340	2099600	8993390	1827310	542820	1915030		3295950	2419790	1011490	2977700	2837070	5414880	4340430	3190810	3359270	3418590	3480800	2638580	2081980	2993240	1588100	2665910	3032070	1673470		3526080	4579160	2208720	1714350	2529750	2935960	2869360	2971260	4427410	3730310	1734320	3614500	3429640	3777980	6294880	4007300	3213730	2921680
sp|P12955|PEPD_HUMAN	P12955	PEPD_HUMAN	PEPD		1325460	1097610	5081070	1204430	4048080	2402680	729313		2292070	1882990		2881860	789757	920183	1775260	1289800	395997	4999280	2535270	1117250	315698	2101220	1474520	3587820	3444230	1575840			1559760	4423390	1693790	3917260	1292850	3224740	2451360	800005	1436410	1621680	1913600	1280850	901492	1019430	907547	1876080	981554
sp|P12956|XRCC6_HUMAN	P12956	XRCC6_HUMAN	XRCC6	120151	677041	122675	187460				1694620	38985900	104444	713492	1176820	228043		115671	1038920	420032	940886		196824	301592	245132	653191	1317240	644691	1132720	1293420				132645	469643	225821	511596	151779	771597	210796	34020.7	73089.3	509559		99839.4		36116.2	18332.2	1277460
sp|P13010|XRCC5_HUMAN	P13010	XRCC5_HUMAN	XRCC5		3039780	2285520	581732	41378300	491101		320158		3766070	3567100	1535710	338174	1237090	191676	124324		2411500	1957370	1047340	394188	312854	1343030	9221310	3716560	895927	448960		144691	8705430	501557	1911660	824175	1042350	622838	761855	680160	3488200	2429630	852982		478564	547576	1254970	452480	46761.7
sp|P13051|UNG_HUMAN	P13051	UNG_HUMAN	UNG	6243690	563968						12283000		1473800						981791	1478340	2647540							59079.2	611378				452842				240934	440787			343382		401332	2203190	708024	1047990		324481	2475840
sp|P13073|COX41_HUMAN	P13073	COX41_HUMAN	COX4I1	1592410	2494540	1038820	320040	756770	7480600		1218550		161369	4934740				1895220	694008	395204	781028	273494000	1526910	939191		4261470	5558410	1161840	680326	1220250		1248160	290556	902419	2704780	662799	911286	346894	2283700	410956	2646040	644552		659865		1124750	147741	260903
sp|P13284|GILT_HUMAN	P13284	GILT_HUMAN	IFI30		345026		2548000			4414160			83463.3						92822.3				112390	72256.2			276624	241321	49484.7							30141.1	35682.9		196622	68039.1	75569.6							167066
sp|P13473|LAMP2_HUMAN	P13473	LAMP2_HUMAN	LAMP2	70007700	26361700	105329000	66597800	87725200	22054500	14416200	52319700	37826300	157483000	83486600	12506800	30422500	258795000	55412100	84453800	152243000	101837000	33441800	46745600	163183000	53732200	27728800	41140700	61579300	86715000	37876400		204734000	121096000	256985000	149026000	107428000	81207100	32369900	25463800	28425800	64335700	154004000	42771400	38710700	71365200	32321900	85047300	70076600	70139900
sp|P13489|RINI_HUMAN	P13489	RINI_HUMAN	RNH1	2716830	4218010	2383730	4441940	2417530	2796510	6155040	2136890	139254	5182030	2188070	1167900	3138890	6784750	2091890	3017640	3462220	1674500	4446900	2903090	3999140	3472370	4141690	3410940	3750160	3107630	2172120		682163	2310440	3033720	2522520	3889680	3504170	3172160	3606650	2668460	2301240	4412580	2346740	2429870	2106560	2984280	2781610	1759520	1839410
sp|P13497|BMP1_HUMAN	P13497	BMP1_HUMAN	BMP1				1429.64				4330470		376171						763871	229488						63695.4	7124900	12552.4	6475.19	105941						1610110		348569		260845	725236				5258740	1001310
sp|P13498|CY24A_HUMAN	P13498	CY24A_HUMAN	CYBA		1184690		185746							154262		11747200					1814520		122235	279390		196940		406675	26095.9	233921				832004			519060	1438810	687438	170667	319319	192708		1142330				576970	18129.4
sp|P13521|SCG2_HUMAN	P13521	SCG2_HUMAN	SCG2	22348.4	180479					862499		1413030		327282				66828.9	191724				60969.2	85323.5	52395.3		348915				56613100			812910		142416		228622	42666.2	33346.5					148771
sp|P13591|NCAM1_HUMAN	P13591	NCAM1_HUMAN	NCAM1	2721540	3319400		3799480		14819800	9650780	763882		13036000	55234000	4283900	4599950		9180670	3667870			9711470	16723300	323793	64999.9	1415490	2899960	3293660	50823000	9613010	81465600	15259700		2259590	7441840	26026800	854584	898775		25925800	5023940	5139730	4071040		36242400	8063400	35307100	1892480	3427160
sp|P13598|ICAM2_HUMAN	P13598	ICAM2_HUMAN	ICAM2		12720.5																	151322		31830.4				8490.12	15292.9				13028
sp|P13611|CSPG2_HUMAN	P13611	CSPG2_HUMAN	VCAN	2345240				142801			1496320					254998	1060840						6143910	676880			1541130	1304770					919587		310921				713712								226701		780910
sp|P13612|ITA4_HUMAN	P13612	ITA4_HUMAN	ITGA4			165684					103591							97599.3						352236								367539	1039540	427344		234716	18118.4					379447						413415
sp|P13637|AT1A3_HUMAN	P13637	AT1A3_HUMAN	ATP1A3	1849390	1708280	2689470	351344	609691	8973000		9106500		665389		3031140	1644610	776490	566302	5203250	1523710				819266	1167940	5046700	6765110	3742830	3045530	1445740	329407000	3191460	1092760	980718	2929670	3895890	7146500	1746690	464363	376536	1865220	3101080	834930	1241650	194254		5602900	1759820
sp|P13639|EF2_HUMAN	P13639	EF2_HUMAN	EEF2	4949030	6542850	3901690	5371670	4524720	5443380	7878480	3792910	46829600	5207860	5282960	4351180	7710550	12161300	4547580	8497220	9690760	2478560	6078980	6382960	8263470	4532520	5138240	6686700	7741790	7713050	11393300		1215850	4766830	5543880	4423730	7655880	7223150	6429500	8054250	4845550	4376700	9961960	4632610	5164510	4474330	5874200	5555210	7213890	3951720
sp|P13645|K1C10_HUMAN	P13645	K1C10_HUMAN	KRT10	52014000	13321100	50743600	5674380	34336700	47054900	22932600	51901000	335655000	26647700	74592300	391481000	20714500	10684200	14085200	23657500	17510900	11655600	30286600	2689920	19396100	71869000	12365600	15857300	21978700	9177810	4673150	6426230000	46940800	20759200	4057700	174881000	14941800	8773340	13566400	2790340	22402200	7956950	4672440	22862400	14374500	16294900	50873900	6314790	3450390	16161100
sp|P13647|K2C5_HUMAN	P13647	K2C5_HUMAN	KRT5	61383800	4160480	3311360	989450	15532900	5241470	3662120	10656900	32996700	2646340	18217800	38830400	3010740	6433000	2251570	2204020	3320120	3588220	3128620	931928	4507140	4563620	1475340	2543550	2950020	829437	629250	2015020000	9658860	2310940	375086	16666800	1488460	1978740	1299950	328743	1888360	945592	872138	4601870	2138490	2336780	13231000	1238750	1137140	2396630
sp|P13667|PDIA4_HUMAN	P13667	PDIA4_HUMAN	PDIA4	454804	5535900	8577250	1923510	8109400	1649070	259610	6080080	708352	9068250	35412200	2574790	486816	2506290	3027580	11004300	2486470		5442140	493832	8273790	3151830	19180000	11014500	2730150	8843720	4101260	113796000	1732450	9924050	2655130	5192490	771490	664150	3258290	4728300	4383810	12058800				2482030	2138170	3364070	2524830	1050420
sp|P13671|CO6_HUMAN	P13671	CO6_HUMAN	C6	21028.9	990651		1819710		211535	1052400						803751	166240	38862.2	541464	654359		596672	690634	888283			584327	313060	1233310	37938.3				1015130		564429	142234		584427		265616	624405	499563	1301030	1105440	601443		662908	664548
sp|P13674|P4HA1_HUMAN	P13674	P4HA1_HUMAN	P4HA1		387255		35150200			61859							89824.9			52729.1		65364900		2020.86		12860.1				12467.1						27049.7		140726	3621.55			36112.8					65880.3		11124600
sp|P13688|CEAM1_HUMAN	P13688	CEAM1_HUMAN	CEACAM1	1348970	1142160	345496	323570	594094	531494	1461820	874280		350361	1038680		687397	1088360	2116520	849222	2521830	803814	160302	705574	1079760	129825	386514	680127	615600	614375	554416		564722	820843	802318	356872	414804	591854	854778	447326	1208400	852609	826476	1373310	648862	929021	2948500	1044030	1626240	689359
sp|P13693|TCTP_HUMAN	P13693	TCTP_HUMAN	TPT1		23780.8		156973						172940			85267.4		57103.4	24775.4	296351				70619						64154.5			89923	26677.3		119538	37358.1		59229.4	110751	96975.5	163623	71488.3				42780.8	83388.7
sp|P13716|HEM2_HUMAN	P13716	HEM2_HUMAN	ALAD	908225	866215	513827	1262480	437507	1304050	6051230	784499	7137690	1067390	329484		1422850	1159970	623023	948050	1102780	2014750	459327	799330	1459170	718500	589443	876425	1577660	3412360	1045210		279644	898555	1994960	413512	1102560	588534	1530810	1104470	410575	480758	2779090	840056	597446	737610	670067	961519	1629490	243291
sp|P13726|TF_HUMAN	P13726	TF_HUMAN	F3		113841	202273	293826				5172520		397323			271346	972550	357584	524029	73955.3	437885		401575	419251	2250980				327348	302366			185872	270236		159221	515989	347152	91454.2		176262	234304	444936	232691	167355	228185	209111	335208	25540.5
sp|P13727|PRG2_HUMAN	P13727	PRG2_HUMAN	PRG2																				31783.9	13274.6			173728	131131						67481.9		36817.6	76299.6				19560	95454.3				94412.1		55769.4
sp|P13747|HLAE_HUMAN	P13747	HLAE_HUMAN	HLA-E	70094.9	224704		30027.6	472773						8436.92		102183			96456.5		312354			123702		379084	226329	179460		134336	27289400			84966.2		176940	353471	63159.5			55027	633226	57914.9			211542	187578
sp|P13762|DRB4_HUMAN	P13762	DRB4_HUMAN	HLA-DRB4		242928	799525			455255				738109											519152			401638	1581550		525432			403778	1250070	180015	1021240	423580		747325		1105610	554109			359240			199034	118718
sp|P13796|PLSL_HUMAN	P13796	PLSL_HUMAN	LCP1	6496000	664547	9023380	425235	481423		2096790			476619	464230		128980	7862560	819539	1546040	5215670	286342	6787660		3158290	1581230		396074	291510	3648470	688521	15575300		367355	316452	953949	601543	668193	798144	558716	644474	727865	4530120	161090	1098400	1458550	533518	1128310	2136640	156931
sp|P13797|PLST_HUMAN	P13797	PLST_HUMAN	PLS3	1883730	1646700	2427170	7299940	2751250	2897540	538780	1858520	6560390	5679110	4424360		3422240	1571740	4815910	3264500	1625140	1291760	684677	2148030	2493490	4017750	3163980	2505460	2067080	2488510	3895300			3623010	2827980	2060610	4509110	2541580	2000590	3704800	7550830	6451310	2042970	3516460	3333790	2353380	3417710	3572660	5028530	3306330
sp|P13798|ACPH_HUMAN	P13798	ACPH_HUMAN	APEH	953851	3256950	1390740	3251140	1679390	2035060	3157970	1553070		3335660	1750430	4260520	2500860	4264060	2350280	2030640	3368840	442131	2377510	2261440	2474920	2741190	1922500	1488120	2725600	6494190	2096830	52168600	304722	1973280	4842030	2177610	1474030	1825770	2571520	5181930	1476560	1581540	2393730	1513500	1234750	1102980	1231840	1685760	1877360	1530330
sp|P13804|ETFA_HUMAN	P13804	ETFA_HUMAN	ETFA		709145	219699	69973	96828.5	847273				243395	1125970		169668		42687.4	289141		332296		102348	94135.6		951052	2599950	778449	93056.3	349865					938004	269550	225405		386633	248866	252020	461175		148580	553590		155389	295604
sp|P13807|GYS1_HUMAN	P13807	GYS1_HUMAN	GYS1	320194	389229	3530270			18878.7				1357810	367352		201345	72951.5		234012	561755		2123920	128332	299455		208180	1249490	345847	279261	561546				376584		291319	315748	551611	444335	559209	169467	512933	3362050	1821310	2364160		804510	393557
sp|P13861|KAP2_HUMAN	P13861	KAP2_HUMAN	PRKAR2A	605294	1322390	1558790	1435260	1462760	934372	6740710	139194		1363520	1371410		729107	3747640	2086300	1746610	5728090	473463		747912	5252430	205219	1644170	1408810	1788750	1295250	1180660		211120	3030890	2613470	804275	2085760	1342680	1032760	1768590	1788170	1761360	2851100	1009090	2220480	1359640	2484240	1353030	2329250	927598
sp|P13929|ENOB_HUMAN	P13929	ENOB_HUMAN	ENO3										3351400			1184160									23240.9					2036200				59550.5				91280.1			105594
sp|P13984|T2FB_HUMAN	P13984	T2FB_HUMAN	GTF2F2			5292420																		5889770								7088390							2189640				4443390
sp|P13987|CD59_HUMAN	P13987	CD59_HUMAN	CD59	242076000	120015000	351224000	166124000	277600000	60586100	298818000	256659000	116162000	229363000	382938000	77773000	190779000	46939000	154166000	383057000	98786200	304022000	511567000	321451000	288200000	302256000	178746000	300590000	157149000	206475000	71493900		263336000	328006000	142816000	300047000	201905000	229504000	166870000	213869000	238303000	238754000	181796000	305414000	501693000	342896000	422232000	280078000	223594000	471323000
sp|P14136|GFAP_HUMAN	P14136	GFAP_HUMAN	GFAP	1920830	8015680	13452700	7791910	4086670	2287850	25924700	9964370	21109700	11256200	4382330	39252800	6049890	4558280	4172560	15212100	3197810	6239540	39367100	7120520	5022300	759937	3669280	26607500	7666610	13167300	2526350	28892600	704833	6647110	2468120	14781200	6619800	15364700	6884050	8727410	4308450	8169570	13422100	9899950	5277720	6189990	14088000	8041900	8060190	5748150
sp|P14174|MIF_HUMAN	P14174	MIF_HUMAN	MIF	9416880	3560830	8121470	13767300	17033300	6347360	5438150	11262900		16273800	5158360	13880700	18987100	14621300	9555060	12157300	22325000	6032490	12546300	11263500	8752080	22060500	9912690	7290320	4176440	10633900	13255500		7166900	14073400	11030100	8417250	9718800	9930300	15564900	10333400	13412600	14518800	13346000	12873600	10492700	9729020	10839900	12414100	11387300	12442800
sp|P14207|FOLR2_HUMAN	P14207	FOLR2_HUMAN	FOLR2				278311						996792			313051		249826					209108	920154	2567140				943179				256136				1206410		806200		523934	953079	325905	3424640		164102	353827	1426130	1178620
sp|P14209|CD99_HUMAN	P14209	CD99_HUMAN	CD99	430064	2143260	3289820	930066	680014	1844850	7061640	126004		462617		62069	651419	1954190	1345850	1110100	926605	2596650	52993.7	893790	1256120		813992		875384	625654	1165140		1756280	637203	887024	195245	417804	725786	504828	1754310	1204110	842729	1021850	2629770	936349	1298000	1798860	727255	1010220	559494
sp|P14314|GLU2B_HUMAN	P14314	GLU2B_HUMAN	PRKCSH	235633	2521860		16462000				263292	512483	1950230			1170810		227076	648001	291518			278671	2669050	2138590	195416	7611470	3073290		2385660				1656930		2704070	5764060	1131520	791374		2402220	5162220	2842960	6257260		203883	268516	2030820
sp|P14317|HCLS1_HUMAN	P14317	HCLS1_HUMAN	HCLS1				1363850				265626	822089					210248		4265430			281420						4055940		263219							4174010		285903		1043610
sp|P14324|FPPS_HUMAN	P14324	FPPS_HUMAN	FDPS		336064		497133	154789					411423			304576	450178	393359	245068	725227			208727	406097		100991			854503	309323			234306	317799		166992	183870	309964	485048	170672	169491	354574	248766		223094	195769	308439	271049
sp|P14384|CBPM_HUMAN	P14384	CBPM_HUMAN	CPM	4162820	2398380	4951960	1757120	2267360	715102	3853880	4009360		5151780	9772770	1291920	4816760	2740190	4887810	4135290	4663160	6314320	3858380	3561220	8625080	4549580	1903370	4063540	1490920	5508390	2127210		4232610	4218110	2221040	4402350	3470350	3475960	3079100	3541410	3835300	4190550	3743650	4954270	4010250	6760590	6107810	5051070	5417190	5080490
sp|P14406|CX7A2_HUMAN	P14406	CX7A2_HUMAN	COX7A2											316895												188773	470852	46195											91424.1
sp|P14415|AT1B2_HUMAN	P14415	AT1B2_HUMAN	ATP1B2				1461460			275313	96315.5		4081400						13849000				37486.8			871536				3150360			2547520		123761000		2978060	13427600		59156.7	97274.7					1498570		5002380	32305900
sp|P14543|NID1_HUMAN	P14543	NID1_HUMAN	NID1		4982750	23550300	2553500	16409600	17105800	9102110	6920.78		13977900	7459580		38842400	1434310	401129	13325700	6057130	18650100	2790580	12230000	2719930	11112900	4703550	24014500	4497460	62068700	7360910	7313700		1962780	2593630		15538300	3280920	3331500	2999070	954487	2476610	8126850	13259800	3758890	55045000	14696900	3114630	3894620	9248380
sp|P14550|AK1A1_HUMAN	P14550	AK1A1_HUMAN	AKR1A1	3556220	6118140	8701840	19543600	5170010	9714800	26172100	6274680		11608500	3592310	10624000	12082400	12028600	5994920	14230400	11890000	3771430	12537700	18883000	9154980	5962390	12528800	15619100	22849600	8949050	16148300		992205	12018700	21130800	10084700	33569800	10290100	20699900	9265220	5731760	7892080	24016700	11562900	8150870	8908250	7522910	6637580	13487900	7784680
sp|P14598|NCF1_HUMAN	P14598	NCF1_HUMAN	NCF1	30498.6	14362.2										826900						1109410	6145890	1723780					327866	4315950						459910				60340.4	119665			4576710				43859.6		6605190
sp|P14618|KPYM_HUMAN	P14618	KPYM_HUMAN	PKM	6355730	13918500	10988000	10774300	10749900	10768400	15651200	7300500	129304000	14306300	15261500	4446010	21966000	12572900	8457250	16216300	9608850	6405450	18454800	13023100	16342100	13467300	19541700	18897600	13252900	22106500	28688000	956591000	2760210	10422000	10040100	11858900	11613100	16010700	9072730	36282700	13225600	12477100	15195800	11431700	9621580	9584590	10954800	12170500	12134900	10746000
sp|P14621|ACYP2_HUMAN	P14621	ACYP2_HUMAN	ACYP2								194306					107960		104189				2337140		180824									80059.2						123924	169261	104529							148603
sp|P14625|ENPL_HUMAN	P14625	ENPL_HUMAN	HSP90B1	1462470	6206590	1882350	1441600	4403820	4993140	1114850	2927690	20407600	2558770	8139750	12257100	1721550	2471980	742666	4102430	1224570	2486250	39834400	3949860	992043	1076340	7628790	11158400	2968820	4073960	5281120	20710800	1444380	227398	1403990	8868380	2769410	2617200	1569080	7926120	351812	893395	2157540	1184800	1391560	2289780	1507060	1504990	2739610	1386210
sp|P14635|CCNB1_HUMAN	P14635	CCNB1_HUMAN	CCNB1	433917	742624		262370							1710700				114149	163011	474490	98724.8				228238	241752	686529	611617						348317			560661	1203530	138946	161139	351516	515647	519651	269079	135431	382955	372273	1008040
sp|P14678|RSMB_HUMAN	P14678	RSMB_HUMAN	SNRPB		417692	1067720	351350	757906			1602530		363293	1597100		399015		348037	752765	469986	519924	43040.6	573297	624077		547453	653950	194445	1178070	384981	207215		469420	331862	954063	499505	538969	485589	993713	180097	362140	359134	754519	495135	913620	474216	331538	416612	616091
sp|P14735|IDE_HUMAN	P14735	IDE_HUMAN	IDE		536690		393000	338697		14470300			528622	457729		486075	569058	412022	651219	750569			602638	786278	475358	501875	569646	603594	649240	1048110			185641	499603		729619	457018	404400	1334330	399844	270308	787463	304003	358362	469017	143883	440471	661292	341856
sp|P14780|MMP9_HUMAN	P14780	MMP9_HUMAN	MMP9		219407					2543120								77774.5	86225.5	58534.5		718763		11207.8	230662	197331	120924	103701	959928	8706.5								62052.1		52682.9	219599			57306.9		52589.8		150699	52007.5
sp|P14866|HNRPL_HUMAN	P14866	HNRPL_HUMAN	HNRNPL		2919720		3181320	5344420					1954480	30781600		2165530	1817250			1571430		1499110		4123130			7995490	12581800	3083180	1913150			2271490	1979350	7356260	6561070	614980	2509910	2880680			18380100			71339.1		1910030		20976300
sp|P14867|GBRA1_HUMAN	P14867	GBRA1_HUMAN	GABRA1				34610.8																		53885.3														13660.4									399797
sp|P14868|SYDC_HUMAN	P14868	SYDC_HUMAN	DARS1	437972	2188430	868298	1182120	837091	2030170	4312620	262574		779992	1163540		1143440	1729500	609237	1508630	1324440		126052	1302140	1053150		4378130	3422230	2864430	1947140	3536970		4295.3	594222	1035860	822295	1790650	3321920	937183	6508920	831553	625133	1881730	589324	614569	385000	658223	636409	1274260	443855
sp|P14923|PLAK_HUMAN	P14923	PLAK_HUMAN	JUP	2139610	2318360	317598	382487	622269	602022	1220130	1191660		352429	1507280	11044500	292163	509985	1301660	417445	285842	134578		282683	617026	375008	1195150	927116	524678	226404	681118	897477000	703653	206665	111780	1132520	216324	552310	473068	1211640	131797	189571	72001.7	372594		414804	311073	80059.4	177374	128375
sp|P14927|QCR7_HUMAN	P14927	QCR7_HUMAN	UQCRB		1473520	468224		19428700			2827420		536849	585431		654824					12176100		407205	18800.5	608141		1514700	724384	3446240	84352.3			392265				124730	240431	59092.9		257569	246697	446250		276100	4532590	1299700	1702990	1315090
sp|P15056|BRAF_HUMAN	P15056	BRAF_HUMAN	BRAF																					36554.2													35668.8		53068	273998			1180880	2822880				29578.2
sp|P15088|CBPA3_HUMAN	P15088	CBPA3_HUMAN	CPA3							1377670
sp|P15104|GLNA_HUMAN	P15104	GLNA_HUMAN	GLUL	1574420	1140500	1868230	4134660	672327				3071830	2414640	2383400		7145620	1994010	3706300	1220350	626565	2900530		8851010	2589580	16582.4	1769360	772145	519503	1468110	7041290	19823200	602310	743564	474996		784004	2006500	972095	2338270	418352	2629300	1585230	2918110		635124	1945150	1269140	2220980	482053
sp|P15121|ALDR_HUMAN	P15121	ALDR_HUMAN	AKR1B1	18606400	29837100	40930700	11635500	48943100	29967000	14541500	34880700		40645100	28580700	14138600	47141100	12346400	34784300	38303100	20933200	11643800	41907700	31167100	38113600	51253400	44935400	39096500	14993000	71812700	24325500		6295730	46658800	27158500	26092500	35489600	40583600	36161400	21316400	64114800	31093100	9790420	34128600	36593800	31010500	26280100	33153300	20352500	28228300
sp|P15144|AMPN_HUMAN	P15144	AMPN_HUMAN	ANPEP	130737000	76693800	118581000	169985000	57198100	110484000	45038100	133992000	37201000	78309200	66435600	74785000	68707300	130136000	97221200	150602000	313522000	76745100	31467900	95306200	241406000	75544600	54629700	58793600	209007000	108238000	106024000		98238100	179211000	369658000	114164000	207694000	174257000	163012000	50217700	11028900	77388100	210232000	127430000	141581000	184354000	89819500	92022500	155183000	193797000
sp|P15151|PVR_HUMAN	P15151	PVR_HUMAN	PVR	618752	1628350	1218530	4780160	1090200	1223400		1108180		3060580	2546410		1166580	628007	689597	1129640	502525	4538420		1217770	1491430	1312330	763995	1011570	888933	9894990	1209810		357472	516766	560285	1575330	1988700	1691650	1072270	370714	365140	1066950	785538	1311850	951384	5208080	1067300	466861	828024	1334320
sp|P15153|RAC2_HUMAN	P15153	RAC2_HUMAN	RAC2		862579		164575	192213					683961			283120	115057	924165	441387	491169	255300		232485	348067	672325	1103300	989032	450354	1257250	533977			414450	207272		198278	340973	434842	919807	503139	744834	138180	475626	806068	240660	1325500	418499	892735	598647
sp|P15169|CBPN_HUMAN	P15169	CBPN_HUMAN	CPN1		538836		576553	114590					134874			186513		546942					224224						959121	295024	4353570					240255	950724		144747
sp|P15170|ERF3A_HUMAN	P15170	ERF3A_HUMAN	GSPT1	3356650	3091260	2915730	4234050	11160900	6055250	9050620	7909640		9212450	3620100	2717200	2496370	3139540	6116050	8196860	11713000	3933260		4005640	6064990			1859230	1064100	7834200	5455510		16549500	6854090	2752690	4232350	4266120	4811910	6058810	2053030	2530800	4981870	4887610	6161220	4420020	6123720	4589220	5539630	5631400	10976200
sp|P15259|PGAM2_HUMAN	P15259	PGAM2_HUMAN	PGAM2		4179790	138769	792385	4547140					132334			270811		53670.8		149090	423345	3171690	236189	116885			170610	81216.5	126267	69922.1				101367		298159			411594	38413.9	245446		695635	88922.6	286145	564848	344449	81714.3	92144.3
sp|P15260|INGR1_HUMAN	P15260	INGR1_HUMAN	IFNGR1		492153								417707				444450	266271		162795			192891	396091									103348	409985			470313	219044				224613	218107				268983
sp|P15289|ARSA_HUMAN	P15289	ARSA_HUMAN	ARSA		503841	844201	578558	146044	46836.8				12359700	2333290		861225	18908.1	360816	1536050	50739.9	1138300	7966970	203527	849457		1361160	2558040	1273260	16592800	229035		820230	1256620	1132170	2341640	1576840	383077	226765	1666590	82830	556812	938579	374109	546375	1658170	1090980	678389	650004	508477
sp|P15291|B4GT1_HUMAN	P15291	B4GT1_HUMAN	B4GALT1	2349490	1745830	5530330	1699520	3659480	856597		2483340		4424810	11097600		4628670	892612	416188	5164590	162610	4831630		8826520	725395	530953	4256350	8085990	4591750	12371200	3955980		1352670	522566	325093	9534220	9141410	1074210	1533480	1881470	78813.8	2939760	3432830	5653260	4758180	10006000	1598720	1256230	1699420	2638540
sp|P15311|EZRI_HUMAN	P15311	EZRI_HUMAN	EZR	54770900	82474600	68538000	37565900	130933000	23624200	46254000	100268000	33130700	70193700	61672800	71379300	82448900	37373600	112880000	74652700	67926500	124772000	167951000	85881800	52675000	94114400	74738100	69801600	58777800	65503800	43026000	4002920000	60415800	101418000	59884100	43318300	50509400	42100600	65432100	65314400	111694000	98169300	44004600	103209000	90658900	98060200	185368000	117625000	93604700	104757000
sp|P15374|UCHL3_HUMAN	P15374	UCHL3_HUMAN	UCHL3	97920.9	185752	228479	275328	321083					646866			629328	313204	276453	660690	436252	607689	1974340	596213	511815	572670	350489	375309	646780	335218	339219			268138	563500		469481	520309	324948	911148	307235	436854	720316	355622	525211	555130	615145	520765	675285	401913
sp|P15498|VAV_HUMAN	P15498	VAV_HUMAN	VAV1			7887820							5826450				184037												2001480					50724.2									1284600
sp|P15529|MCP_HUMAN	P15529	MCP_HUMAN	CD46		594211	578322	909619		67789.1	1494800	1580830		944946			916740	295497	646738	542454	581004	719379		1118730	1839490		947081	489469	398366	928948	449312			335456	812087		884644	1672190	384507	634777	153876	744251	1643420	605790	1082390	384539	897959	606248	991388	877282
sp|P15531|NDKA_HUMAN	P15531	NDKA_HUMAN	NME1	46192.5	591474		120533	479130	209842	283515	488458		665374	375868		854156	1384530	825626	127372	1014370	124586		397166	472324		601876	252598	172379	1231150	1062310		636887	737278	407870	85101.2	296865	354736	698180	914973	682488	454014	1273410	777352	704339	458137	804142	927812	945637	451487
sp|P15559|NQO1_HUMAN	P15559	NQO1_HUMAN	NQO1	62630.4	443417	934794	1590280	895595	135413				647095	1369960			348613	1289680	841637	263296			709694	615468		1801490	1594690	476926	267286	531449			375474	309483	499323	202802	137619	131456		377918	825407	302826	557187	1065850	405585	198204		1066840	124344
sp|P15586|GNS_HUMAN	P15586	GNS_HUMAN	GNS		838791	2825940	8663160	1277260	364846	1345550	1396200		2286190	1819200		1399210	160325	810764	3572590	336813	1064810	6078350	595329	1226850		2786430	2767780	2630270	13310300	744853		1764190	4218190	3016540	5403480	2686180	1913110	1018560	1698230	1167040	529735	2036500	1099220	969678	680522	1479050	1365930	915800	1299960
sp|P15735|PHKG2_HUMAN	P15735	PHKG2_HUMAN	PHKG2		82159.2												389836							116478						310131				156914			9222.71		300787
sp|P15814|IGLL1_HUMAN	P15814	IGLL1_HUMAN	IGLL1		52476800	21073800	235181000	12266400			34584600		17432900		2937310	15130500	337946	3523810	26792900	4067990			20422700	38208600				14235600	263590000	5347170	2780130000	8682960		10354500	8645120	22560100	18053800	17505300	16939900		9935850	12142400	11405700	15170800	59606300	14971900	10382200	27795600	20747300
sp|P15848|ARSB_HUMAN	P15848	ARSB_HUMAN	ARSB	139454	959392	343119	556738	643667	1782970		230409		1015990	354904		532488	110782	140732	525160	128427	252448	745600	740329	177689	1098920	117820	551208	1225910	2705530	1096040		2251140	246980	766340	600718	1807990	1418100	353610	1156770	25992.5	532024	945973	422985	235974	314583	360882	406695	473809	157375
sp|P15880|RS2_HUMAN	P15880	RS2_HUMAN	RPS2	1119260	4512160	733472	700419	1970470	1809680	1934590	11260800		788330	907248		1212610	2791910	582739	3647050	796617	179380		2703350	1323960	1475750	1626500	1182380	3077070	3874810	4090150		1007150	258645	482819	1214420	1393720	5077230	865290	6763640	254926	179425	1356090	337085	172294	263917	381755	496601	891161	247678
sp|P15882|CHIN_HUMAN	P15882	CHIN_HUMAN	CHN1																													473148		310993
sp|P15923|TFE2_HUMAN	P15923	TFE2_HUMAN	TCF3												48629.2	808918		706733															2053100								549961			647461				728713
sp|P15924|DESP_HUMAN	P15924	DESP_HUMAN	DSP	16824000	1722630		161106	7751200	2863320	59504100	5141400	581149	2312050	4400710	21109800	1847050	2819390	1742550	1365070	1327600		54375600	5189990	1675940		585580	1151300	1822580	719088	398460	6866470	3126510	1035120	167150	9680870	1436810	2257350	919231	1285250	1496420	1092380	767148	1318520		687536	2422890	871651	1071120	4674310
sp|P15927|RFA2_HUMAN	P15927	RFA2_HUMAN	RPA2													312325		108637							297413				152708	197801			245751				126861		216338
sp|P15954|COX7C_HUMAN	P15954	COX7C_HUMAN	COX7C		24067700	433944000	73676.9			122223000	78727.4			497009000	135285				207564000	173963000	436926000	11053700	283689000	586179	3074990	5832410	4612120												3175420		8045880	180321000					460767
sp|P16070|CD44_HUMAN	P16070	CD44_HUMAN	CD44	1505850	1111450	4998150	3335340	1248490	3521050	77843300	4211250	13563600	1181780	9657400	4565080	929710	789833	832789	15353900	541181	2678520	81842400	2643510	2458350	4767680	16687200	10892700	2448810	1121750	805042	28296300		3088130	1883720	9477870	1223170	1644690	923939	894465	3750440	2097210	2700850	2220640	2621660	1804060	3789380	2176300	1905800	3842610
sp|P16083|NQO2_HUMAN	P16083	NQO2_HUMAN	NQO2		3128330	859989	6601370	557412	3887480	3293830	4655470		1821750		1991260	2120020	1216690	1607360	931583	2204040	702756		1020350	1841140		6835230	1796010	4031530	7188740	2119830			2297060	6034500	3037580	2378060	1286490	7684640	353052	1120620	1525370	3584700	3894120		2822890	2191510	1535310	2748900	3399090
sp|P16104|H2AX_HUMAN	P16104	H2AX_HUMAN	H2AX							1636120			847312			483912				183384		142234000	11587.2							99341.1											323893
sp|P16144|ITB4_HUMAN	P16144	ITB4_HUMAN	ITGB4	13143500	5341110	11492400	41830800	1906110	18811200	781919	7255220	8121720	1650380	10749200	8453330		1352180	5990320	2756080	3465980	5126940	4040960	8125570	3253070	7291210	10442400	12375200	4766490		4191670		17549500	9703060	1797570	11211300	6582590		4639290	1790440	24870.3	2321170	3411830	8156850		11855200	1438660	1771440
sp|P16150|LEUK_HUMAN	P16150	LEUK_HUMAN	SPN		77846.2											253236				116270									406337	269686								375241
sp|P16152|CBR1_HUMAN	P16152	CBR1_HUMAN	CBR1	6398410	12708600	8733920	14429600	8911810	24848300	40626900	13103600		18074000	10131000	7489700	23778100	20858300	10379900	21555500	19769300	9779670	12971100	21087600	16428900	16327700	11956900	17343500	20004600	15904700	23698000	1374460000	4065070	11615900	15902600	17937000	27252700	15826400	16463900	17815100	10969500	14652900	16986900	22005700	16245500	15245500	15019400	19501600	17634700	12544000
sp|P16157|ANK1_HUMAN	P16157	ANK1_HUMAN	ANK1	1887200	4764540	570199	497032		1315260	4074680	322480	3504330	21780000	19063500	1111870	2604040	967695	2234360	312158	2672360	665521	2748510	443815	3602550	40901.3	3451200	1366330	3953190	4321340	1351120	9721600	2885410	4477030	371546	1764120	2111330	3000320	4388150	657890	507332	1000510	6580090	1083120	14649200	181094		3046860	1341810	2883390
sp|P16219|ACADS_HUMAN	P16219	ACADS_HUMAN	ACADS			13555900								978063	5881740										99757.5	995782	1948100	502889		91778.6					63815900	242732	197361		679132			21380.5				4255460	4069320
sp|P16234|PGFRA_HUMAN	P16234	PGFRA_HUMAN	PDGFRA															172849					242734				389048								169096					349938	322390				207681
sp|P16278|BGAL_HUMAN	P16278	BGAL_HUMAN	GLB1	4906430	9440010	20633500	45655000	10500400	5987800	1005820	6281670	14814900	21540300	15469800	1654710	17753900	552200	1852090	13366000	430911	9786550	23930000	6433290	9036860	2454270	30230800	52247300	18526200	36506100	4371900		41855600	22899800	43609000	76565600	19459900	11543200	7062400	20927200	4489570	14268200	23527000	9847050	12618900	11708100	10735900	28959000	15986500	6420900
sp|P16284|PECA1_HUMAN	P16284	PECA1_HUMAN	PECAM1		1446590											4083770			71049			1726020				713714	457171		431596											51426.2		174203
sp|P16298|PP2BB_HUMAN	P16298	PP2BB_HUMAN	PPP3CB		227864												66866.6	94843.1						107178	94055.6					95433.4					128630			85817.5		141363							59080.3
sp|P16333|NCK1_HUMAN	P16333	NCK1_HUMAN	NCK1		244095	192568	146638	1048240	281705	406367			207816			165379	391635	352265	163439	245832	411177	89495.9	129040	211959		153512		321854	116807	230973			264317	358652		294465	153776	384811	254655	503425	470071	137004	353852			340761	368270	320544	75826.8
sp|P16383|GCFC2_HUMAN	P16383	GCFC2_HUMAN	GCFC2		1241660		902715	329216					700019	982795		1045650	170230	701291	1190540	864073	771393		1234720	1371600	266595	1029210	880080	785026	939412	1003690			1210780	979964	555582	915233	930129	1180610	993964	1074680	1221950	1992840	1020960	1304430	805507	1413610	1086380	1386610	1047690
sp|P16401|H15_HUMAN	P16401	H15_HUMAN	H1-5	800609	9293810	5594940	1378760	1981220	2518470	44441200	3583610	59460800	510794	17580900	5822130	885520	24301300	1389500	13860800	1141650	1314670	29344400	1368350	1716720	3476680	12424900	7964950	2136980	555969	27227600		1193660	699576	537520	11357900	1306760	9591730	8432890	3506760	2095210	1050630	732992	2545410	899023	342772	3862650	940977	22565500	1164060
sp|P16402|H13_HUMAN	P16402	H13_HUMAN	H1-3	12436800	1424070	447828			422676	864551				336927			6616600	184780	3500260	60764			436102			949300	794162			10044500					3681460		9458440	1240440	773769		276957		513468			451198		2576890
sp|P16403|H12_HUMAN	P16403	H12_HUMAN	H1-2		11340.1	15593200				197201		7265590			1463050			67647.9	10011900	14218100		8784150								8546.39					67536200		90813.5		120428	179309
sp|P16422|EPCAM_HUMAN	P16422	EPCAM_HUMAN	EPCAM		662032	669168	299659						1068230	301563		503568		161673	789148	409087	224332	672127	949136	526163		534896	1100130		701469	520490			223048	648980	307806	506156	1137650	1146330	1171210	85637.8	432498	410050	429623	1214210	797129	585045	441732	620979	1480390
sp|P16435|NCPR_HUMAN	P16435	NCPR_HUMAN	POR	82560800	8815620	27659200	3337760				5353290			8333510		2047630	743162	1660190	7503900	793167		807302	18410000		11568600	726123	1564050	8185950	1201390	1139510	4781510		4945030		4045860	7287120	834870	208233	2231820	1838720	5125910	19535500		26679000		18295900	3427650
sp|P16444|DPEP1_HUMAN	P16444	DPEP1_HUMAN	DPEP1	776977		1143830	4560030	4153200			1805650	25001300	591804	907651		75108.8	208286	370170	353943	541466	719480	228654	981322	822735	1203910	237962	301925	79272.7	857516	622742			905873	3211240	2992100	5067720	3031000	636085	1138180		437788	1682280	2571400	2522750	6021430	1937960	268694	904106	2775420
sp|P16452|EPB42_HUMAN	P16452	EPB42_HUMAN	EPB42		7078190	925990			292423	753488	54196.1	2196930			1025100		99813.1	1297850	1370980			1045460		1777200	100772	572391	404529		3458170	929007	16029400	38351600	426332		41249.9		103870		345973		7195390							329136
sp|P16519|NEC2_HUMAN	P16519	NEC2_HUMAN	PCSK2																							30693.6			20684.6																				71936.7
sp|P16520|GBB3_HUMAN	P16520	GBB3_HUMAN	GNB3		257788						60840.4						32954.7		428691							1639720											12803.9			34692.4		386677	9181.63		408835			297004
sp|P16591|FER_HUMAN	P16591	FER_HUMAN	FER				85455.8		76065.4	131314							11155.5																		150837					190858	2531060	13315				34863.9	15390
sp|P16615|AT2A2_HUMAN	P16615	AT2A2_HUMAN	ATP2A2	608675	18506600	13412500	2034100	13196400	981067		44742300		18895400	7151330			5652110	1080070	15646600	10486100	17821100	56906800	8195530	8513450	31952900		9239170	4446220	6300840	5645760		9587980	9056530	14557700		11751200	10995000	10950000	8527260		9285400	6482930	18204200	15604900	24422800	18387000	13205500	13258000	21719100
sp|P16671|CD36_HUMAN	P16671	CD36_HUMAN	CD36		569185		21948.3				167164	637589	110497			253305		408823	395645	194873	4142100	1511280		507810	4589630				1372760			774300	643791	1554940	1391080		763630	646344	382555		11848.7	54577.3	888834	426453		315458			517133
sp|P16870|CBPE_HUMAN	P16870	CBPE_HUMAN	CPE			427734	344403	666533		1170380			176778	1187130		297664	1571970	235867	422701	214711	768705			1366820			1221960	438327	8180390	182969		8007920	129016	76698.6	428574	680037	354265	263401	97805	1662910	1675030	2759360	88181.9	995272	2758990	198325	454896	745721	670952
sp|P16885|PLCG2_HUMAN	P16885	PLCG2_HUMAN	PLCG2	1037320	1280710	1453090	747540	3867020		197345	1133410		1285670	530015	684603	2819350	615291	1968650	2273590	483042	2524100	1174600	3831460	620154	3073580	908739	1212750	1245960	1977110	1181160		2385120	1414010	831216	1469570	699381	1569540	2167040	2217000	1693070	2432970	933225	2176040	1425300	1437590	3348400	2079610	725940	1410530
sp|P16930|FAAA_HUMAN	P16930	FAAA_HUMAN	FAH		1494250	1922990	3457130	929408					1667060	877268		2299260	1680470	1201650	1550320	2656630			2188870	1558380				3354260	3824270	2406210			1818520	4604120	2768120	1988560	2136080	6375870	704503	674114	1202230	3224810	2164100	3076510	5183370	1009740	1755780	1866390	1473060
sp|P16949|STMN1_HUMAN	P16949	STMN1_HUMAN	STMN1		498795	953900	388473	255032		4268910			1041570	777157	439491	674434	1005560	702311	426021	309816	91635.1		256722	678644	99491.6		662085	456982	919260	1241350	29970000		1075840	298254	149705	507882	384133	745625	518490	904087	649747	368827	1114570	626286	1021240	152447	739983	611059	315694
sp|P16989|YBOX3_HUMAN	P16989	YBOX3_HUMAN	YBX3		84921100	113621000		57881300	40214200	7910590	173104000			99598100		33742700	13550100	10460600	96555000	12781400	15181300		51586300		71082900	50578600	70554300	95201600	286490000	22106100		42101100	120012000	25793300	270449000	58339400	56297100	37593400	56431900		47943900	70118300	53568900		292088000	108909000		124494000
sp|P17028|ZNF24_HUMAN	P17028	ZNF24_HUMAN	ZNF24		298557									28814100											26984.9	6854690								274532		5803.48		620022	309427				711237			8296.67
sp|P17050|NAGAB_HUMAN	P17050	NAGAB_HUMAN	NAGA	361024	2305550	1627360	1401050	1260540	1278540	524666	1349240		1494470	1579870		2012730	295734	963194	1116620	375106	2442670	2215340	136871	500781	821483		621744	1790440	10733200	938136		3507140	808796	1174550	3221270	2971000	672617	732385	3787340	89202.3	188763	1146250	304865	377757	1581800	661574	562018	441285	521847
sp|P17066|HSP76_HUMAN	P17066	HSP76_HUMAN	HSPA6																	44885.8														21114.3				23968.4			15521.8
sp|P17081|RHOQ_HUMAN	P17081	RHOQ_HUMAN	RHOQ																				159463	220958										173169			139729		284886	176841			133833	584378	365279	449763	152208	223646
sp|P17152|TMM11_HUMAN	P17152	TMM11_HUMAN	TMEM11		75417.9																						184597												55793.1
sp|P17174|AATC_HUMAN	P17174	AATC_HUMAN	GOT1	3460480	7013510	6011140	7510950	5679580	6105030	6103070	4907360		12727100	5378720	7891720	19079800	4203320	5645850	6330490	4651050	6101440	16148800	7741360	5028710	14270900	6311450	8513950	6050990	16665200	9411050	174466000	874726	7518840	10405300	6141000	10422900	4408840	8250120	12016800	8784900	9754290	6412670	7769050	5945010	7253220	9348080	8294600	6173540	6755310
sp|P17213|BPI_HUMAN	P17213	BPI_HUMAN	BPI	1956210	245026	3102410					647415									755287							311808		3695300	309192	44071400										497180					546158		650524
[truncated: 5,337 more rows]
[truncated: 5 more columns]

## Sheet: Supplementary Table 3
Proteins confidently identified in >80% specimens in a cohort
UniProt IDs	Protein Accession	Gene Name	PreOP Average Abundance	PostOP Average Abundance	REC Average Abundance	HC Average Abundance
P42025	ACTY_HUMAN	ACTR1B	168886			133362
[truncated: 2,476 more rows]

## Sheet: Supplementary Table 4
Valid values in 80% of samples in at least one group (log2transformation, imputation of missing values from normal distribution and quantile normalisation)					Pre-OP Primary GBM																	Post-OP Primary GBM									Pre-OP GBM Recurrence							Healthy Control
[truncated: 2,387 more rows]
[truncated: 2 more columns]

[truncated: 1 more sheets: Supplementary Table 5]
